# Supplementary material for: Interfacial assembly of binary atomic metal-Nx sites for high-performance energy devices
Source: Nat Commun. 2023 Apr 1;14:1822. doi: 10.1038/s41467-023-37529-2 (PMC10067952; doi:10.1038/s41467-023-37529-2)
Supplement: Supplementary file 3 — Source Data [file 41467_2023_37529_MOESM3_ESM.xlsx]

## Sheet: Fig. 3a
Energy (eV)	Normalized data (a.u.)	Normalized data (a.u.)	Normalized data (a.u.)	Normalized data (a.u.)
	Fe foil	Fe2O3	FePc	FeCo-NCH(Fe)
7096.65	0.00322	-0.000407114	0.0015	0.00333
7101.73	0.00585	0.00108	0.00355	0.00461
7102.25	0.00629	0.00125	0.00388	0.00489
7102.7	0.0067	0.0014	0.00422	0.00662
7103.23	0.00708	0.00164	0.00457	0.00569
7103.68	0.0076	0.00189	0.00481	0.00738
7104.22	0.0082	0.00218	0.00516	0.00651
7104.75	0.00878	0.00246	0.00562	0.00704
7105.27	0.00969	0.00277	0.00615	0.0078
7105.72	0.01047	0.00308	0.00657	0.00856
7106.22	0.01142	0.00346	0.00708	0.01112
7106.7	0.01274	0.00387	0.00778	0.00969
7107.17	0.01408	0.00435	0.00864	0.01128
7107.67	0.01568	0.00485	0.0093	0.00845
7108.15	0.01792	0.00534	0.00989	0.00945
7108.62	0.02062	0.0059	0.01065	0.01229
7109.1	0.02443	0.00662	0.01182	0.01234
7109.58	0.02969	0.0075	0.01343	0.01455
7110.1	0.03749	0.00858	0.01549	0.0145
7110.58	0.04982	0.00979	0.01822	0.01743
7111.01	0.06938	0.01145	0.02298	0.02071
7111.53	0.0984	0.01464	0.03166	0.02658
7112.06	0.13561	0.01858	0.03698	0.03707
7112.56	0.17525	0.02428	0.04042	0.0443
7113.06	0.21058	0.03484	0.04312	0.05296
7113.58	0.24027	0.06013	0.04787	0.0632
7114.06	0.26565	0.08396	0.05578	0.07143
7114.58	0.28751	0.09344	0.06689	0.07457
7115.08	0.30584	0.08478	0.08495	0.07649
7115.51	0.32008	0.07185	0.11569	0.07424
7116.08	0.33086	0.06684	0.15632	0.07586
7116.56	0.33924	0.0677	0.18332	0.07743
7117.11	0.34814	0.06956	0.23255	0.08541
7117.54	0.36074	0.07118	0.30665	0.09793
7118.14	0.37968	0.0731	0.4314	0.11319
7118.59	0.40368	0.07499	0.44433	0.12968
7119.16	0.43403	0.07988	0.40196	0.15515
7119.57	0.46732	0.08802	0.37089	0.17453
7120.17	0.50317	0.10935	0.36773	0.2089
7120.69	0.53998	0.12874	0.38359	0.23911
7121.19	0.57791	0.15216	0.40182	0.27543
7121.72	0.61475	0.19154	0.42597	0.31893
7122.22	0.64847	0.25196	0.45395	0.3611
7122.68	0.67872	0.31299	0.48296	0.40496
7123.23	0.7044	0.37743	0.52293	0.46246
7123.73	0.72798	0.43568	0.5701	0.52167
7124.18	0.74922	0.49067	0.61944	0.57519
7124.73	0.76836	0.53751	0.6594	0.63604
7125.23	0.78594	0.56994	0.68579	0.69802
7125.76	0.80218	0.61727	0.72103	0.74942
7126.24	0.81753	0.68582	0.76257	0.81314
7126.74	0.83368	0.78022	0.80678	0.87213
7127.22	0.84975	0.86397	0.83995	0.92437
7127.75	0.86726	0.93887	0.87212	0.98671
7128.18	0.88584	0.99652	0.90639	1.03694
7128.63	0.90509	1.04284	0.94892	1.08536
7129.14	0.92646	1.06881	0.98209	1.13656
7129.66	0.94714	1.09374	1.01116	1.17788
7130.05	0.9664	1.117	1.03334	1.20246
7130.62	0.98266	1.17879	1.0708	1.23665
7131.08	0.99396	1.24435	1.09391	1.257
7131.58	0.99949	1.3132	1.10997	1.26925
7132.08	0.99777	1.37537	1.12055	1.27758
7132.56	0.98967	1.42974	1.12858	1.27908
7132.99	0.97765	1.45412	1.13406	1.28207
7133.52	0.96189	1.45318	1.1392	1.27866
7134.07	0.94554	1.43713	1.14505	1.27702
7134.55	0.93003	1.41042	1.15211	1.27531
7135.06	0.91649	1.3634	1.16413	1.2659
7135.58	0.90526	1.31464	1.17707	1.2613
7136.09	0.89689	1.27962	1.1877	1.25774
7136.59	0.89105	1.25067	1.19832	1.24987
7137.07	0.88785	1.22785	1.20998	1.24278
7137.55	0.88714	1.21662	1.21897	1.23614
7138.13	0.88866	1.21024	1.22568	1.22323
7138.61	0.89193	1.20546	1.23021	1.21208
7139.11	0.89678	1.19901	1.23272	1.19913
7139.62	0.90254	1.19026	1.22838	1.18077
7140.12	0.90821	1.18082	1.21743	1.16744
7140.65	0.91409	1.1694	1.19985	1.15116
7141.15	0.91855	1.15305	1.17363	1.13633
7141.66	0.92195	1.13225	1.14036	1.12134
7142.16	0.92364	1.11722	1.11726	1.10494
7142.67	0.92395	1.10452	1.09737	1.09434
7143.15	0.92323	1.0909	1.07593	1.07733
7143.7	0.92212	1.07437	1.04733	1.05928
7144.23	0.92082	1.06447	1.0246	1.04977
7144.69	0.92004	1.06219	1.01114	1.03934
7145.24	0.92042	1.06372	0.9969	1.0271
7145.7	0.92173	1.07004	0.98541	1.01758
7146.18	0.92455	1.07773	0.97791	1.00756
7146.71	0.92915	1.08325	0.97344	1.0007
7147.24	0.93483	1.08737	0.96944	0.98697
7147.72	0.94142	1.08903	0.96539	0.97827
7148.23	0.94893	1.08577	0.96101	0.97047
7148.76	0.9562	1.07696	0.95764	0.95869
7149.22	0.96345	1.06679	0.95538	0.95236
7149.7	0.96973	1.05103	0.95299	0.94281
7150.15	0.97518	1.03074	0.95106	0.93529
7150.59	0.97994	1.0156	0.94991	0.92501
7151.12	0.9839	1.00207	0.94889	0.91905
7151.62	0.9871	0.98866	0.94776	0.91137
7152.08	0.98969	0.97498	0.94611	0.90543
7152.59	0.99252	0.95929	0.94335	0.89511
7153.05	0.99472	0.94868	0.94043	0.88948
7153.58	0.99632	0.9393	0.9366	0.88425
7154.04	0.99731	0.93093	0.93193	0.87542
7154.52	0.9977	0.92185	0.92505	0.87058
7155.02	0.99741	0.91574	0.91888	0.86355
7155.51	0.9966	0.91071	0.91331	0.86194
7156.06	0.99532	0.90414	0.90596	0.85173
7156.55	0.99409	0.89639	0.89639	0.85052
7157.05	0.99249	0.88867	0.88661	0.84857
7157.56	0.99159	0.88142	0.87723	0.84209
7157.99	0.99061	0.8749	0.86902	0.84138
7158.55	0.99011	0.8661	0.85821	0.8429
7159.06	0.98966	0.85983	0.851	0.84108
7159.59	0.98969	0.85389	0.84456	0.84033
7160.07	0.98953	0.84917	0.83961	0.83963
7160.58	0.98956	0.84474	0.83542	0.84123
7161.11	0.98928	0.84069	0.832	0.84125
7161.59	0.98926	0.8377	0.83024	0.84409
7162.66	0.98764	0.83522	0.83196	0.85475
7163.67	0.98509	0.83668	0.84141	0.86494
7164.67	0.98221	0.83996	0.85306	0.87553
7165.73	0.97995	0.84564	0.87414	0.8845
7166.75	0.97797	0.85196	0.89516	0.89084
7167.77	0.97672	0.86073	0.91851	0.89648
7168.76	0.97537	0.86781	0.93125	0.91289
7169.75	0.97379	0.87833	0.94381	0.92339
7170.77	0.97124	0.89087	0.95124	0.9289
7171.67	0.96761	0.9046	0.95394	0.94422
7172.69	0.96274	0.91963	0.95469	0.9562
7173.63	0.95635	0.93394	0.95521	0.97041
7174.63	0.94888	0.95215	0.95579	0.97817
7175.57	0.94109	0.96765	0.95624	0.98993
7176.49	0.93255	0.98065	0.95603	0.99872
7177.56	0.92461	0.9889	0.95555	1.00333
7178.61	0.91759	0.99741	0.95526	1.00548
7179.53	0.91252	1.00495	0.95573	1.00922
7180.55	0.90996	1.0153	0.95771	1.01291
7181.57	0.90972	1.02353	0.9598	1.01551
7182.64	0.91142	1.03244	0.96283	1.0153
7183.69	0.91438	1.04001	0.96669	1.01464
7184.64	0.9186	1.04481	0.97103	1.01656
7185.71	0.92464	1.04788	0.97536	1.01231
7186.71	0.93216	1.04935	0.97847	1.00948
7187.78	0.9409	1.05014	0.98266	1.014
7188.73	0.95021	1.05033	0.98534	1.01466
7189.75	0.95911	1.04973	0.98934	1.01235
7190.7	0.96879	1.0495	0.99164	1.01292
7191.75	0.97871	1.04833	0.99562	1.01453
7192.75	0.98783	1.04695	0.99968	1.012
7193.63	0.99501	1.04499	1.00383	1.01647
7194.66	0.99929	1.04327	1.00741	1.012
7195.66	1.00059	1.04084	1.01053	1.01448
7196.61	0.99855	1.03768	1.01316	1.01336
7197.56	0.99421	1.03414	1.01488	1.01026
7198.56	0.98789	1.02995	1.01579	1.00615
7199.61	0.97995	1.02673	1.01609	1.00786

## Sheet: Fig. 3b
R(Å)	FeCo-NCH	FePc	Fe2O3	Fe foil
0	0.09617	5.5215	10.1943	20.1345
0.03068	0.10625	5.51017	10.2068	20.1313
0.06136	0.13085	5.47707	10.236	20.1221
0.09204	0.16099	5.42502	10.2665	20.1076
0.12272	0.1907	5.35937	10.2869	20.0893
0.1534	0.21631	5.28984	10.2923	20.0704
0.18408	0.23524	5.23484	10.2836	20.0575
0.21476	0.24539	5.22267	10.2675	20.0597
0.24544	0.24503	5.26444	10.2556	20.0766
0.27612	0.23269	5.3374	10.2598	20.0995
0.3068	0.20727	5.41755	10.2829	20.1219
0.33748	0.1682	5.49109	10.3161	20.1399
0.36816	0.11596	5.55026	10.3468	20.151
0.39884	0.05665	5.5907	10.365	20.1533
0.42951	0.05952	5.61073	10.366	20.1456
0.46019	0.14506	5.61156	10.3514	20.1272
0.49087	0.24934	5.5981	10.3295	20.098
0.52155	0.36376	5.5801	10.3158	20.0589
0.55223	0.48462	5.57277	10.3255	20.0126
0.58291	0.6085	5.59402	10.3612	20.0442
0.61359	0.73183	5.65653	10.4109	20.1022
0.64427	0.85099	5.76075	10.4596	20.1613
0.67495	0.96245	5.89721	10.4999	20.2181
0.70563	1.063	6.05314	10.5372	20.2691
0.73631	1.14999	6.21646	10.5934	20.3112
0.76699	1.22172	6.37682	10.7	20.3417
0.79767	1.27778	6.52563	10.8785	20.3587
0.82835	1.31954	6.65607	11.1276	20.361
0.85903	1.35063	6.76319	11.4306	20.349
0.88971	1.37733	6.84418	11.7639	20.3244
0.92039	1.40874	6.89876	12.1025	20.2911
0.95107	1.45607	6.92959	12.4211	20.2554
0.98175	1.53102	6.94273	12.6968	20.227
1.01243	1.6431	6.94787	12.9112	20.2161
1.04311	1.79735	6.95807	13.0534	20.2267
1.07379	1.99344	6.98841	13.124	20.2515
1.10447	2.2265	7.0532	13.1393	20.2781
1.13515	2.48873	7.16245	13.1351	20.2961
1.16583	2.7709	7.31905	13.1661	20.2981
1.1965	3.06329	7.51843	13.2945	20.2793
1.22718	3.35624	7.7504	13.5644	20.2382
1.25786	3.64052	8.00179	13.9797	20.1777
1.28854	3.90744	8.2586	14.5045	20.1162
1.31922	4.14906	8.50735	15.0809	20.1256
1.3499	4.35826	8.7358	15.6467	20.2254
1.38058	4.52894	8.93333	16.144	20.3552
1.41126	4.65605	9.09109	16.5235	20.4912
1.44194	4.73572	9.20216	16.7468	20.6205
1.47262	4.76533	9.26163	16.7876	20.7322
1.5033	4.74355	9.2666	16.6333	20.8162
1.53398	4.67035	9.21619	16.2851	20.8639
1.56466	4.54698	9.11152	15.7583	20.8692
1.59534	4.37591	8.95558	15.082	20.8313
1.62602	4.16077	8.75308	14.2979	20.7608
1.6567	3.90623	8.51031	13.4594	20.6929
1.68738	3.61787	8.23484	12.6336	20.7041
1.71806	3.30202	7.9353	11.9081	20.8737
1.74874	2.96565	7.62103	11.4058	21.2035
1.77942	2.61619	7.30181	11.2414	21.6523
1.8101	2.26143	6.98749	11.3344	22.1862
1.84078	1.9095	6.68767	11.4671	22.7819
1.87146	1.56902	6.41132	11.5061	23.4203
1.90214	1.24958	6.16645	11.406	24.0838
1.93282	0.96316	5.95957	11.1669	24.7548
1.9635	0.72721	5.79518	10.8175	25.4165
1.99418	0.56872	5.67517	10.428	26.052
2.02485	0.51479	5.59887	10.3355	26.6459
2.05553	0.55367	5.56448	10.7088	27.1837
2.08621	0.63606	5.57117	11.1092	27.6529
2.11689	0.72267	5.61946	11.4399	28.0431
2.14757	0.79456	5.70882	11.6824	28.3463
2.17825	0.84446	5.83565	11.8595	28.5571
2.20893	0.87077	5.99331	12.0405	28.6728
2.23961	0.875	6.17343	12.3301	28.6932
2.27029	0.86066	6.36686	12.8155	28.6208
2.30097	0.83273	6.56427	13.5157	28.46
2.33165	0.79737	6.75654	14.3873	28.2174
2.36233	0.76153	6.93498	15.3611	27.901
2.39301	0.73235	7.09165	16.3628	27.5198
2.42369	0.71596	7.21958	17.3224	27.084
2.45437	0.71602	7.313	18.1781	26.6038
2.48505	0.73265	7.36754	18.8789	26.0895
2.51573	0.76264	7.3804	19.3874	25.5514
2.54641	0.80077	7.35046	19.6815	24.9991
2.57709	0.84135	7.27842	19.755	24.4416
2.60777	0.87923	7.16681	19.6178	23.8874
2.63845	0.91026	7.02012	19.2941	23.344
2.66913	0.93138	6.84493	18.82	22.8186
2.69981	0.94052	6.65016	18.2402	22.3174
2.73049	0.93649	6.44756	17.6041	21.8459
2.76117	0.91884	6.25262	16.962	21.4094
2.79184	0.88776	6.08537	16.3605	21.0124
2.82252	0.84395	5.96909	15.8397	20.6594
2.8532	0.78854	5.92231	15.4304	20.3566
2.88388	0.72306	5.94528	15.1515	20.1328
2.91456	0.64934	6.0172	15.0093	20.1748
2.94524	0.56958	6.10978	14.9967	20.3208
2.97592	0.48642	6.19934	15.0943	20.4321
3.0066	0.40326	6.26955	15.273	20.5003
3.03728	0.32502	6.3101	15.497	20.5274
3.06796	0.25977	6.31496	15.7281	20.5191
3.09864	0.22055	6.28126	15.9297	20.485
3.12932	0.21994	6.20858	16.07	20.4409
3.16	0.25473	6.09846	16.1254	20.4125
3.19068	0.30912	5.95407	16.0821	20.4308
3.22136	0.37037	5.77996	15.9379	20.5098
3.25204	0.43151	5.58185	15.702	20.6367
3.28272	0.48886	5.36667	15.394	20.7914
3.3134	0.54035	5.14569	15.0418	20.958
3.34408	0.58476	5.11265	14.6766	21.1257
3.37476	0.62131	5.33129	14.3279	21.2864
3.40544	0.64956	5.54833	14.0159	21.4345
3.43612	0.66927	5.75023	13.7464	21.5656
3.4668	0.68039	5.93056	13.5092	21.6765
3.49748	0.683	6.08435	13.2821	21.7655
3.52816	0.67733	6.20777	13.0398	21.8314
3.55884	0.66373	6.29815	12.7615	21.8739
3.58952	0.64264	6.35406	12.4359	21.8935
3.62019	0.61462	6.37528	12.0629	21.8908
3.65087	0.58035	6.3628	11.6532	21.8667
3.68155	0.54059	6.31878	11.2269	21.8221
3.71223	0.49619	6.24646	10.8143	21.7573
3.74291	0.44811	6.1501	10.4718	21.6724
3.77359	0.39736	6.03484	10.3506	21.5668
3.80427	0.34504	5.90672	10.4981	21.4398
3.83495	0.29235	5.77274	10.6798	21.2901
3.86563	0.24058	5.64108	10.8042	21.1169
3.89631	0.19126	5.5218	10.8538	20.9208
3.92699	0.14641	5.4274	10.8319	20.7062
3.95767	0.10926	5.37114	10.754	20.4924
3.98835	0.08535	5.35826	10.6487	20.3591
4.01903	0.08059	5.37765	10.5616	20.4622
4.04971	0.09224	5.40989	10.549	20.7439
4.08039	0.11091	5.43964	10.6304	21.0958
4.11107	0.13029	5.4583	10.7681	21.4828
4.14175	0.14772	5.46226	10.9176	21.89
4.17243	0.16235	5.45133	11.052	22.3074
4.20311	0.17416	5.42807	11.1585	22.7255
4.23379	0.18354	5.39775	11.2329	23.1353
4.26447	0.19108	5.36869	11.2775	23.5274
4.29515	0.19741	5.35174	11.2983	23.8929
4.32583	0.20305	5.35706	11.304	24.223
4.35651	0.20829	5.38818	11.3038	24.5097
4.38719	0.21317	5.44006	11.3059	24.7456
4.41786	0.21742	5.5035	11.3167	24.9248
4.44854	0.22052	5.5697	11.3397	25.0425
4.47922	0.22183	5.63172	11.3758	25.0958
4.5099	0.22063	5.68439	11.4238	25.083
4.54058	0.21624	5.72404	11.4812	25.0045
4.57126	0.20807	5.74814	11.544	24.8623
4.60194	0.19572	5.75525	11.6079	24.6602
4.63262	0.17894	5.74485	11.6676	24.4036
4.6633	0.15772	5.71731	11.7177	24.0992
4.69398	0.13224	5.67383	11.753	23.755
4.72466	0.10289	5.61644	11.7684	23.3801
4.75534	0.07027	5.54795	11.7599	22.9841
4.78602	0.03531	5.47215	11.7248	22.5771
4.8167	0.008	5.3941	11.6613	22.1692
4.84738	0.04136	5.32101	11.5696	21.7703
4.87806	0.07889	5.26358	11.451	21.3897
4.90874	0.11552	5.23537	11.3089	21.0359
4.93942	0.15009	5.24323	11.1484	20.7168
4.9701	0.18168	5.27759	10.9772	20.4402
5.00078	0.20946	5.32241	10.8068	20.2192
5.03146	0.23274	5.36615	10.6544	20.1217
5.06214	0.25097	5.40226	10.5457	20.2034
5.09282	0.26379	5.42721	10.5078	20.2974
5.1235	0.271	5.43919	10.542	20.3637
5.15418	0.27257	5.43758	10.617	20.4045
5.18486	0.26864	5.42258	10.6984	20.4311
5.21553	0.25953	5.39511	10.7644	20.4585
5.24621	0.24566	5.35665	10.8036	20.5021
5.27689	0.2276	5.30924	10.8114	20.5706
5.30757	0.20599	5.25549	10.7884	20.6635
5.33825	0.18158	5.19886	10.7399	20.7737
5.36893	0.15518	5.14478	10.6754	20.8916
5.39961	0.12771	5.10426	10.6093	21.0078
5.43029	0.10034	5.09675	10.5594	21.1144
5.46097	0.07497	5.12391	10.5411	21.2046
5.49165	0.05552	5.16389	10.5589	21.2733
5.52233	0.04939	5.20326	10.6019	21.3168
5.55301	0.0597	5.23668	10.6532	21.3328
5.58369	0.07899	5.26169	10.6979	21.3202
5.61437	0.10086	5.27713	10.7261	21.2793
5.64505	0.12253	5.28256	10.733	21.2114
5.67573	0.14269	5.27811	10.7178	21.1188
5.70641	0.16054	5.26437	10.6822	21.0047
5.73709	0.1755	5.24232	10.6305	20.8729
5.76777	0.18704	5.21339	10.5683	20.7279
5.79845	0.19476	5.1794	10.5015	20.5744
5.82913	0.1983	5.14289	10.4364	20.4181
5.85981	0.19747	5.10778	10.3785	20.2665
5.89049	0.1923	5.08159	10.332	20.1398
5.92117	0.18318	5.0762	10.2996	20.1271
5.95185	0.17105	5.09355	10.2818	20.2292
5.98253	0.1578	5.12118	10.2777	20.3429
6.0132	0.14669	5.14985	10.2852	20.446

## Sheet: Fig. 3c
R(Å)	Experiment data	Simulation data
0	0.09617	0.10822
0.03068	0.10625	0.11496
0.06136	0.13085	0.13241
0.09204	0.16099	0.15519
0.12272	0.1907	0.17871
0.1534	0.21631	0.19966
0.18408	0.23524	0.21552
0.21476	0.24539	0.22423
0.24544	0.24503	0.22401
0.27612	0.23269	0.21341
0.3068	0.20727	0.19135
0.33748	0.1682	0.15757
0.36816	0.11596	0.11379
0.39884	0.05665	0.07152
0.42951	0.05952	0.08143
0.46019	0.14506	0.15329
0.49087	0.24934	0.24847
0.52155	0.36376	0.35568
0.55223	0.48462	0.47032
0.58291	0.6085	0.58868
0.61359	0.73183	0.70711
0.64427	0.85099	0.82192
0.67495	0.96245	0.92951
0.70563	1.063	1.02655
0.73631	1.14999	1.11029
0.76699	1.22172	1.17885
0.79767	1.27778	1.23171
0.82835	1.31954	1.27015
0.85903	1.35063	1.29785
0.88971	1.37733	1.32139
0.92039	1.40874	1.35046
0.95107	1.45607	1.39717
0.98175	1.53102	1.47414
1.01243	1.6431	1.59151
1.04311	1.79735	1.75428
1.07379	1.99344	1.96155
1.10447	2.2265	2.2077
1.13515	2.48873	2.48421
1.16583	2.7709	2.78125
1.1965	3.06329	3.08861
1.22718	3.35624	3.3962
1.25786	3.64052	3.69431
1.28854	3.90744	3.97379
1.31922	4.14906	4.2262
1.3499	4.35826	4.44394
1.38058	4.52894	4.6204
1.41126	4.65605	4.75008
1.44194	4.73572	4.82873
1.47262	4.76533	4.85341
1.5033	4.74355	4.82257
1.53398	4.67035	4.73609
1.56466	4.54698	4.59524
1.59534	4.37591	4.40268
1.62602	4.16077	4.16235
1.6567	3.90623	3.87933
1.68738	3.61787	3.55976
1.71806	3.30202	3.2106
1.74874	2.96565	2.83945
1.77942	2.61619	2.45435
1.8101	2.26143	2.06356
1.84078	1.9095	1.67539
1.87146	1.56902	1.29802
1.90214	1.24958	0.93962
1.93282	0.96316	0.60912
1.9635	0.72721	0.32195
1.99418	0.56872	0.15957
2.02485	0.51479	0.27876
2.05553	0.55367	0.4516
2.08621	0.63606	0.59572
2.11689	0.72267	0.70128
2.14757	0.79456	0.76714
2.17825	0.84446	0.7947
2.20893	0.87077	0.78689
2.23961	0.875	0.74773
2.27029	0.86066	0.68215
2.30097	0.83273	0.59595
2.33165	0.79737	0.49593
2.36233	0.76153	0.39051
2.39301	0.73235	0.29199
2.42369	0.71596	0.22216
2.45437	0.71602	0.21111
2.48505	0.73265	0.25694
2.51573	0.76264	0.32483
2.54641	0.80077	0.39135
2.57709	0.84135	0.44614
2.60777	0.87923	0.48447
2.63845	0.91026	0.50427
2.66913	0.93138	0.50501
2.69981	0.94052	0.48731
2.73049	0.93649	0.45264
2.76117	0.91884	0.40319
2.79184	0.88776	0.34178
2.82252	0.84395	0.27179
2.8532	0.78854	0.19736
2.88388	0.72306	0.1249
2.91456	0.64934	0.07267
2.94524	0.56958	0.08593
2.97592	0.48642	0.13967
3.0066	0.40326	0.19496
3.03728	0.32502	0.24224
3.06796	0.25977	0.27831
3.09864	0.22055	0.3017
3.12932	0.21994	0.31185
3.16	0.25473	0.30893
3.19068	0.30912	0.2937
3.22136	0.37037	0.26745
3.25204	0.43151	0.23202
3.28272	0.48886	0.18977
3.3134	0.54035	0.14388
3.34408	0.58476	0.09963
3.37476	0.62131	0.06938
3.40544	0.64956	0.07417
3.43612	0.66927	0.10572
3.4668	0.68039	0.14249
3.49748	0.683	0.17579
3.52816	0.67733	0.20231
3.55884	0.66373	0.22043
3.58952	0.64264	0.22939
3.62019	0.61462	0.22903
3.65087	0.58035	0.21966
3.68155	0.54059	0.20205
3.71223	0.49619	0.17737
3.74291	0.44811	0.14722
3.77359	0.39736	0.11377
3.80427	0.34504	0.08048
3.83495	0.29235	0.05502
3.86563	0.24058	0.05299
3.89631	0.19126	0.07413
3.92699	0.14641	0.10155
3.95767	0.10926	0.12726
3.98835	0.08535	0.14826
4.01903	0.08059	0.16311
4.04971	0.09224	0.17111
4.08039	0.11091	0.172
4.11107	0.13029	0.16594
4.14175	0.14772	0.15342
4.17243	0.16235	0.13528
4.20311	0.17416	0.11268
4.23379	0.18354	0.08722
4.26447	0.19108	0.06152
4.29515	0.19741	0.04149
4.32583	0.20305	0.03993
4.35651	0.20829	0.05701
4.38719	0.21317	0.07906
4.41786	0.21742	0.09981
4.44854	0.22052	0.11691
4.47922	0.22183	0.12923
4.5099	0.22063	0.13616
4.54058	0.21624	0.13745
4.57126	0.20807	0.13316
4.60194	0.19572	0.12363
4.63262	0.17894	0.10945
4.6633	0.15772	0.09143
4.69398	0.13224	0.0707
4.72466	0.10289	0.0489
4.75534	0.07027	0.02972
4.78602	0.03531	0.02489
4.8167	0.008	0.03916
4.84738	0.04136	0.05804
4.87806	0.07889	0.07571
4.90874	0.11552	0.09036
4.93942	0.15009	0.10113
4.9701	0.18168	0.10754
5.00078	0.20946	0.10938
5.03146	0.23274	0.1067
5.06214	0.25097	0.09974
5.09282	0.26379	0.08899
5.1235	0.271	0.07512
5.15418	0.27257	0.05911
5.18486	0.26864	0.04246
5.21553	0.25953	0.02844
5.24621	0.24566	0.02495
5.27689	0.2276	0.03485
5.30757	0.20599	0.04929
5.33825	0.18158	0.06334
5.36893	0.15518	0.07526
5.39961	0.12771	0.08418
5.43029	0.10034	0.08964
5.46097	0.07497	0.09142
5.49165	0.05552	0.08951
5.52233	0.04939	0.08408
5.55301	0.0597	0.0755
5.58369	0.07899	0.06428
5.61437	0.10086	0.05116
5.64505	0.12253	0.03724
5.67573	0.14269	0.02476
5.70641	0.16054	0.01962
5.73709	0.1755	0.02637
5.76777	0.18704	0.03808
5.79845	0.19476	0.04987
5.82913	0.1983	0.06003
5.85981	0.19747	0.06781
5.89049	0.1923	0.07278
5.92117	0.18318	0.07474
5.95185	0.17105	0.07365
5.98253	0.1578	0.06963

## Sheet: Fig. 3d
Energy (eV)	Normalized data (a.u.)	Normalized data (a.u.)	Normalized data (a.u.)	Normalized data (a.u.)
	Co foil	CoO	CoPc	FeCo-NCH（Co)
7693.34	0.00430933	0.00182001	0.000471201	0.00225672
7698.39	0.00725475	0.00322488	0.00243825	0.00420135
7698.9	0.00744542	0.00340771	0.00270868	0.00448848
7699.4	0.00793443	0.00403279	0.00315699	0.00441501
7699.91	0.00852482	0.0043694	0.00370402	0.00540527
7700.36	0.00920483	0.00457576	0.004693	0.00586103
7700.92	0.0100259	0.0049947	0.00575357	0.00553296
7701.4	0.0109289	0.0055803	0.00588652	0.00559163
7701.91	0.011846	0.00568515	0.00599371	0.00690028
7702.5	0.0130457	0.00615308	0.00580834	0.0078208
7703	0.014554	0.00675654	0.00610509	0.00761328
7703.48	0.0162611	0.00749176	0.00753678	0.00904013
7703.96	0.0185328	0.0083585	0.0091152	0.0109309
7704.49	0.0216317	0.00936212	0.0101617	0.0118529
7704.97	0.0251946	0.0105175	0.0116447	0.0137263
7705.45	0.0302573	0.0115514	0.0135147	0.0154475
7705.93	0.0365254	0.0130261	0.0160715	0.0189178
7706.52	0.0463308	0.0155337	0.0194174	0.0231156
7707	0.0609121	0.0189342	0.0228205	0.0278794
7707.45	0.0811123	0.0242671	0.0275051	0.0359889
7707.98	0.110661	0.0331478	0.036171	0.0463212
7708.46	0.143856	0.0411385	0.0441615	0.0546941
7709	0.182432	0.0464834	0.0499265	0.0630755
7709.48	0.21705	0.0467583	0.0518604	0.0664938
7709.93	0.250708	0.0451527	0.0557923	0.069707
7710.44	0.280311	0.0451944	0.0679838	0.0710946
7710.89	0.304232	0.0479342	0.0846693	0.0742851
7711.39	0.323789	0.0525273	0.107177	0.0807759
7711.9	0.337319	0.0593616	0.135393	0.0908231
7712.41	0.347693	0.0691174	0.176662	0.105289
7712.83	0.355391	0.0800517	0.223194	0.12084
7713.37	0.36378	0.101285	0.284974	0.144504
7713.82	0.373511	0.122928	0.365734	0.165241
7714.3	0.387217	0.148229	0.482337	0.194446
7714.78	0.404475	0.176604	0.57779	0.219924
7715.26	0.423428	0.210126	0.586403	0.250485
7715.71	0.445308	0.254904	0.518947	0.281118
7716.22	0.466403	0.322849	0.474969	0.316678
7716.78	0.489627	0.394943	0.465153	0.361067
7717.26	0.511596	0.447388	0.469031	0.401403
7717.77	0.536426	0.497287	0.485422	0.447924
7718.25	0.560599	0.541997	0.514087	0.493308
7718.79	0.587606	0.60291	0.548499	0.552597
7719.27	0.614178	0.670225	0.578554	0.609311
7719.83	0.643878	0.766062	0.617915	0.677199
7720.28	0.6733	0.850533	0.661431	0.732612
7720.79	0.705306	0.949173	0.71259	0.79381
7721.3	0.736594	1.04998	0.744008	0.853963
7721.78	0.769777	1.14115	0.761935	0.903449
7722.32	0.800288	1.21407	0.781351	0.957007
7722.77	0.829323	1.25886	0.801964	1.00005
7723.34	0.855842	1.30552	0.838657	1.0447
7723.82	0.875859	1.34919	0.871151	1.0792
7724.38	0.891865	1.42898	0.906401	1.11295
7724.89	0.902019	1.50652	0.937527	1.13838
7725.37	0.908426	1.55304	0.973065	1.1577
7725.88	0.911315	1.56305	1.01541	1.17282
7726.39	0.912176	1.54121	1.04349	1.18256
7726.9	0.911708	1.4908	1.05899	1.18697
7727.41	0.910305	1.41585	1.06995	1.18688
7727.92	0.909129	1.33638	1.08023	1.18662
7728.4	0.908689	1.27087	1.08547	1.18064
7728.94	0.909843	1.21419	1.08776	1.17446
7729.45	0.912599	1.16936	1.0875	1.16551
7729.96	0.917925	1.12481	1.08632	1.16074
7730.47	0.924824	1.08512	1.08431	1.15213
7730.92	0.933336	1.0571	1.08423	1.14449
7731.49	0.942954	1.02653	1.08655	1.13739
7731.92	0.951436	1.00355	1.08863	1.13291
7732.51	0.958957	0.965399	1.09155	1.12817
7732.94	0.963027	0.933139	1.09427	1.1234
7733.42	0.964568	0.897714	1.09847	1.11799
7733.96	0.962918	0.871268	1.10364	1.11179
7734.44	0.9593	0.855032	1.1084	1.10685
7734.98	0.953886	0.843304	1.11266	1.09897
7735.4	0.948156	0.837926	1.11472	1.09257
7735.86	0.942526	0.835199	1.11459	1.08552
7736.37	0.937338	0.839229	1.11058	1.07422
7736.85	0.933369	0.848063	1.10487	1.0658
7737.36	0.930103	0.860159	1.09755	1.05591
7737.84	0.927221	0.874099	1.08871	1.04783
7738.35	0.924612	0.896005	1.07246	1.03588
7738.75	0.92192	0.914127	1.05718	1.02724
7739.29	0.918965	0.935175	1.03582	1.01563
7739.77	0.915706	0.952543	1.01988	1.00533
7740.26	0.912616	0.962676	1.00631	0.995992
7740.74	0.909443	0.969453	0.99251	0.987674
7741.22	0.906817	0.970038	0.979619	0.978057
7741.71	0.904626	0.964195	0.972372	0.970081
7742.25	0.902969	0.953931	0.967755	0.960872
7742.73	0.901599	0.942491	0.964572	0.954507
7743.27	0.900791	0.929378	0.960847	0.944074
7743.75	0.900101	0.917479	0.956486	0.937741
7744.27	0.900007	0.904671	0.952529	0.929095
7744.75	0.900123	0.892474	0.952594	0.922053
7745.29	0.900567	0.882238	0.953474	0.915389
7745.8	0.901819	0.874116	0.953614	0.90859
7746.26	0.903523	0.867643	0.952792	0.902111
7746.8	0.905964	0.860589	0.950654	0.895509
7747.25	0.909359	0.853737	0.949779	0.891354
7747.82	0.913148	0.844615	0.949222	0.887058
7748.31	0.917897	0.838608	0.949117	0.882991
7748.79	0.92335	0.83323	0.94909	0.877814
7749.36	0.929845	0.82812	0.948501	0.875903
7749.84	0.936255	0.824281	0.947739	0.873111
7750.36	0.943487	0.820946	0.945915	0.870356
7750.84	0.95102	0.817924	0.943882	0.868918
7751.41	0.95936	0.816985	0.93814	0.868
7751.84	0.967258	0.816625	0.934421	0.865076
7752.38	0.975566	0.817393	0.930194	0.865073
7752.89	0.983942	0.81866	0.926109	0.863623
7753.43	0.992509	0.822109	0.919422	0.865769
7753.92	1.0004	0.825335	0.913423	0.865852
7754.4	1.00792	0.829628	0.906509	0.866202
7754.94	1.01485	0.834492	0.899287	0.866641
7755.49	1.02152	0.840234	0.893226	0.868257
7755.94	1.02666	0.845166	0.888204	0.870248
7756.43	1.03071	0.85037	0.883085	0.871132
7756.89	1.03379	0.855262	0.880188	0.873207
7757.43	1.03561	0.859926	0.878151	0.876198
7757.94	1.03621	0.864157	0.876662	0.879248
7758.48	1.03584	0.869308	0.876193	0.882829
7759.43	1.03156	0.877018	0.877735	0.889927
7760.48	1.02365	0.884506	0.885402	0.89835
7761.4	1.01199	0.894541	0.897161	0.903841
7762.4	0.99852	0.91243	0.911457	0.914591
7763.28	0.983797	0.932412	0.923602	0.920027
7764.34	0.969409	0.962446	0.93935	0.931734
7765.28	0.955793	0.992535	0.952331	0.94161
7766.31	0.943416	1.02113	0.961547	0.946924
7767.2	0.931434	1.04378	0.966077	0.952993
7768.26	0.920824	1.06606	0.967768	0.960002
7769.18	0.912575	1.07959	0.967602	0.965756
7770.21	0.90679	1.0918	0.965921	0.972533
7771.24	0.90322	1.10208	0.96434	0.977536
7772.1	0.901063	1.10904	0.963398	0.982272
7773.3	0.900052	1.11725	0.962969	0.988857
7774.22	0.898749	1.11726	0.963414	0.991687
7775.28	0.897188	1.11184	0.965501	0.994979
7776.34	0.895288	1.09904	0.968205	0.997547
7777.31	0.893638	1.08555	0.970982	1.00033
7778.29	0.892426	1.07187	0.973661	1.00275
7779.38	0.892652	1.05361	0.976348	1.00439
7780.39	0.894251	1.0387	0.979063	1.00456
7781.42	0.897251	1.02292	0.981765	1.00628
7782.34	0.901296	1.00904	0.983864	1.00519
7783.49	0.906196	0.995423	0.985957	1.00551
7784.41	0.911086	0.985668	0.98733	1.00608
7785.21	0.915565	0.977834	0.988486	1.00581
7786.42	0.919841	0.967851	0.990716	1.00526
7787.34	0.924645	0.958789	0.99275	1.00504
7788.32	0.929979	0.948935	0.994794	1.00598
7789.33	0.936084	0.940758	0.997054	1.00636
7790.27	0.942516	0.933461	0.999261	1.0068
7791.11	0.948682	0.927187	1.00104	1.00635
7792.23	0.955118	0.921363	1.00338	1.00657
7793.21	0.96101	0.917807	1.00467	1.00612
7794.22	0.967215	0.916177	1.00591	1.00624
7795.26	0.973789	0.91714	1.00706	1.00478
7796.21	0.980859	0.919926	1.0075	1.00503
7797.19	0.988611	0.924399	1.00809	1.00411
7798	0.997043	0.92871	1.00776	1.00147
7799.27	1.00769	0.938107	1.00785	0.999596
7800.28	1.0178	0.945765	1.00825	0.998704

## Sheet: Fig. 3e
R(Å)	FeCo-NCH	CoPc	CoO	Co foil
0	0.88071	10.4729	20.6391	36.0253
0.03068	0.85437	10.454	20.6295	36.0708
0.06136	0.77676	10.4029	20.6018	36.1286
0.09204	0.65205	10.3397	20.5589	36.1762
0.12272	0.48717	10.3057	20.5064	36.2078
0.1534	0.29249	10.3427	20.4542	36.2203
0.18408	0.09679	10.4377	20.4169	36.2122
0.21476	0.18283	10.5467	20.4104	36.1841
0.24544	0.40189	10.6368	20.4414	36.1386
0.27612	0.61223	10.6866	20.5007	36.0802
0.3068	0.7968	10.6827	20.5708	36.0213
0.33748	0.94378	10.6184	20.6355	36.0613
0.36816	1.0436	10.4958	20.6819	36.1241
0.39884	1.08892	10.3347	20.7011	36.1767
0.42951	1.07498	10.2346	20.6883	36.2127
0.46019	0.9998	10.382	20.6447	36.228
0.49087	0.86436	10.6551	20.5811	36.2201
0.52155	0.67273	10.9501	20.5259	36.1887
0.55223	0.43236	11.2287	20.5285	36.1357
0.58291	0.16013	11.4646	20.6278	36.0655
0.61359	0.18553	11.6363	20.8114	36.0242
0.64427	0.50626	11.7273	21.0424	36.1083
0.67495	0.83782	11.7278	21.2889	36.1928
0.70563	1.16004	11.6369	21.5265	36.2663
0.73631	1.45894	11.4665	21.7355	36.321
0.76699	1.72271	11.2503	21.8999	36.3506
0.79767	1.94233	11.0619	22.0074	36.3506
0.82835	2.11272	11.0256	22.0503	36.3202
0.85903	2.2341	11.2184	22.0276	36.2637
0.88971	2.31354	11.5713	21.946	36.199
0.92039	2.36654	11.9789	21.8237	36.18
0.95107	2.41779	12.369	21.6933	36.2568
0.98175	2.49935	12.6944	21.6029	36.3878
1.01243	2.64432	12.9237	21.6051	36.5321
1.04311	2.87676	13.0393	21.7274	36.6685
1.07379	3.20378	13.04	21.9521	36.7821
1.10447	3.61519	12.947	22.2323	36.8611
1.13515	4.08935	12.8136	22.5186	36.8964
1.16583	4.59963	12.7348	22.7696	36.8823
1.1965	5.11868	12.8323	22.9546	36.8177
1.22718	5.62052	13.1915	23.0523	36.7092
1.25786	6.08156	13.8032	23.0517	36.5779
1.28854	6.48109	14.5921	22.9534	36.4804
1.31922	6.80165	15.4711	22.7729	36.515
1.3499	7.02934	16.3642	22.5453	36.7038
1.38058	7.15409	17.2085	22.3329	36.9747
1.41126	7.16979	17.9524	22.2251	37.2718
1.44194	7.07443	18.5548	22.3061	37.562
1.47262	6.86998	18.9844	22.5944	37.8217
1.5033	6.56231	19.2206	23.0323	38.0314
1.53398	6.16089	19.2529	23.5378	38.1751
1.56466	5.67838	19.0815	24.0393	38.2403
1.59534	5.13019	18.7164	24.4817	38.2189
1.62602	4.53395	18.1763	24.8242	38.1099
1.6567	3.90891	17.4879	25.0377	37.9231
1.68738	3.27547	16.6833	25.1033	37.6904
1.71806	2.65487	15.7987	25.0127	37.4882
1.74874	2.06931	14.8719	24.7676	37.4601
1.77942	1.54328	13.9404	24.3796	37.7365
1.8101	1.10729	13.0395	23.8702	38.297
1.84078	0.80422	12.2005	23.2708	39.0465
1.87146	0.67581	11.4507	22.6241	39.9119
1.90214	0.69113	10.8183	21.9901	40.845
1.93282	0.74999	10.3766	21.4638	41.8089
1.9635	0.7812	10.3964	21.1968	42.7719
1.99418	0.7566	10.655	21.2782	43.7044
2.02485	0.67078	10.8758	21.5592	44.5784
2.05553	0.53219	11.0346	21.8694	45.3679
2.08621	0.36982	11.1432	22.1449	46.049
2.11689	0.28556	11.2175	22.3942	46.6009
2.14757	0.42217	11.2719	22.6729	47.0066
2.17825	0.68097	11.3158	23.0606	47.2535
2.20893	0.97109	11.3554	23.6262	47.3341
2.23961	1.25989	11.3956	24.3977	47.246
2.27029	1.52909	11.4444	25.36	46.9924
2.30097	1.76533	11.5143	26.4714	46.5817
2.33165	1.9583	11.6207	27.679	46.0273
2.36233	2.10038	11.7769	28.9263	45.347
2.39301	2.18667	11.9872	30.1578	44.5621
2.42369	2.21499	12.2451	31.3201	43.6967
2.45437	2.18585	12.535	32.3651	42.7765
2.48505	2.10244	12.8364	33.2506	41.8278
2.51573	1.97047	13.1275	33.9423	40.8767
2.54641	1.79811	13.388	34.4147	39.9483
2.57709	1.59597	13.6002	34.6522	39.0667
2.60777	1.37737	13.7508	34.6493	38.2561
2.63845	1.15906	13.8312	34.4107	37.5458
2.66913	0.96265	13.8383	33.9508	36.9893
2.69981	0.81539	13.7744	33.2929	36.7147
2.73049	0.74358	13.6467	32.4681	36.808
2.76117	0.7526	13.4669	31.5133	37.0558
2.79184	0.81691	13.2498	30.4699	37.2905
2.82252	0.90081	13.0123	29.3817	37.4626
2.8532	0.97758	12.7705	28.2927	37.5608
2.88388	1.03169	12.5382	27.2449	37.5852
2.91456	1.05557	12.3244	26.2756	37.5407
2.94524	1.04688	12.1316	25.4139	37.4349
2.97592	1.00712	11.9563	24.6771	37.2769
3.0066	0.94091	11.791	24.067	37.0772
3.03728	0.85587	11.6271	23.5683	36.8479
3.06796	0.76287	11.4581	23.1512	36.6042
3.09864	0.67655	11.2826	22.7798	36.3721
3.12932	0.6148	11.1045	22.4204	36.2358
3.16	0.5939	10.9337	22.049	36.3296
3.19068	0.61868	10.7855	21.6536	36.5183
3.22136	0.67868	10.6759	21.236	36.7014
3.25204	0.75651	10.6138	20.8198	36.8536
3.28272	0.83687	10.5901	20.5054	36.9654
3.3134	0.9092	10.5816	20.5774	37.0325
3.34408	0.96708	10.5655	20.9571	37.0543
3.37476	1.0072	10.531	21.4023	37.0333
3.40544	1.02856	10.4847	21.8461	36.9753
3.43612	1.03188	10.4576	22.2667	36.8897
3.4668	1.0192	10.4984	22.6535	36.7906
3.49748	0.99345	10.6282	23.0003	36.699
3.52816	0.9581	10.8226	23.3038	36.6438
3.55884	0.91672	11.0474	23.5623	36.6545
3.58952	0.87255	11.2754	23.7755	36.7406
3.62019	0.82814	11.4853	23.9444	36.8873
3.65087	0.78505	11.6602	24.0709	37.0743
3.68155	0.7438	11.7873	24.1582	37.2871
3.71223	0.70398	11.8572	24.2113	37.5172
3.74291	0.66472	11.8655	24.2368	37.7592
3.77359	0.62514	11.8119	24.2432	38.0084
3.80427	0.58494	11.701	24.2407	38.2596
3.83495	0.5449	11.5419	24.2403	38.5068
3.86563	0.50711	11.3486	24.2526	38.7427
3.89631	0.47511	11.1396	24.2857	38.9593
3.92699	0.45337	10.9386	24.3437	39.1487
3.95767	0.44593	10.7742	24.4254	39.3029
3.98835	0.45462	10.6737	24.5246	39.4155
4.01903	0.47786	10.6435	24.6304	39.4815
4.04971	0.51127	10.6569	24.7299	39.4983
4.08039	0.54936	10.6739	24.8091	39.466
4.11107	0.58689	10.6642	24.8553	39.3876
4.14175	0.61954	10.6116	24.8583	39.2695
4.17243	0.64404	10.5106	24.8115	39.1214
4.20311	0.6582	10.3631	24.7128	38.9567
4.23379	0.66075	10.1765	24.5653	38.7917
4.26447	0.65127	10.0442	24.378	38.6456
4.29515	0.63011	10.2712	24.1664	38.5377
4.32583	0.59825	10.5016	23.9534	38.484
4.35651	0.55729	10.7175	23.7685	38.4927
4.38719	0.50936	10.9048	23.6455	38.5615
4.41786	0.45709	11.0515	23.6151	38.6787
4.44854	0.4037	11.1487	23.6962	38.8272
4.47922	0.35314	11.1912	23.8879	38.9888
4.5099	0.31023	11.1786	24.1712	39.1471
4.54058	0.28041	11.1158	24.5163	39.2883
4.57126	0.26829	11.0146	24.891	39.4015
4.60194	0.27495	10.8963	25.2652	39.4786
4.63262	0.29697	10.7942	25.6133	39.514
4.6633	0.32876	10.752	25.914	39.504
4.69398	0.36513	10.7978	26.1502	39.4475
4.72466	0.40224	10.9178	26.3084	39.3449
4.75534	0.43739	11.0726	26.3787	39.1991
4.78602	0.46863	11.2266	26.3543	39.0144
4.8167	0.49441	11.355	26.2318	38.7973
4.84738	0.5135	11.4423	26.0103	38.5556
4.87806	0.52481	11.4792	25.6921	38.2987
4.90874	0.52749	11.4619	25.2816	38.0371
4.93942	0.52088	11.3909	24.7861	37.7819
4.9701	0.50461	11.2708	24.2147	37.5444
5.00078	0.47863	11.1093	23.5783	37.3351
5.03146	0.4433	10.9174	22.8894	37.162
5.06214	0.39943	10.709	22.1615	37.0282
5.09282	0.34841	10.5035	21.4089	36.9303
5.1235	0.29233	10.3359	20.6462	36.8584
5.15418	0.23448	10.2782	20.1175	36.7993
5.18486	0.18051	10.3549	20.8541	36.7408
5.21553	0.14119	10.4755	21.5621	36.6743
5.24621	0.13235	10.5853	22.2257	36.596
5.27689	0.15668	10.6673	22.8333	36.5065
5.30757	0.1977	10.7168	23.3748	36.4105
5.33825	0.24148	10.7348	23.8415	36.3182
5.36893	0.28091	10.7254	24.2266	36.2484
5.39961	0.31234	10.6948	24.5248	36.228
5.43029	0.33371	10.6499	24.7328	36.263
5.46097	0.3439	10.5974	24.8491	36.3255
5.49165	0.34252	10.5425	24.8744	36.3909
5.52233	0.32973	10.4875	24.8112	36.4472
5.55301	0.30623	10.4324	24.6639	36.4889
5.58369	0.27317	10.3747	24.4391	36.5143
5.61437	0.23205	10.3121	24.1447	36.5235
5.64505	0.18469	10.2445	23.7906	36.518
5.67573	0.13314	10.18	23.3879	36.4998
5.70641	0.07952	10.1474	22.9489	36.4712
5.73709	0.02606	10.1837	22.4865	36.4346
5.76777	0.02544	10.267	22.0145	36.392
5.79845	0.07259	10.3637	21.5467	36.3448
5.82913	0.11397	10.457	21.0984	36.2945
5.85981	0.14818	10.5371	20.6898	36.2422
5.89049	0.1742	10.597	20.3724	36.1897
5.92117	0.19141	10.6318	20.3287	36.1403
5.95185	0.19962	10.6388	20.5342	36.1011
5.98253	0.19904	10.6179	20.7572	36.0859
6.0132	0.19026	10.5719	20.9418	36.1

## Sheet: Fig. 3f
R(Å)	Experiment data	Simulation data
0	0.44036	0.40758
0.03068	0.42719	0.39536
0.06136	0.38838	0.35933
0.09204	0.32602	0.30138
0.12272	0.24359	0.22454
0.1534	0.14624	0.13302
0.18408	0.04839	0.03396
0.21476	0.09142	0.07821
0.24544	0.20095	0.18285
0.27612	0.30612	0.28124
0.3068	0.3984	0.36719
0.33748	0.47189	0.43547
0.36816	0.5218	0.48165
0.39884	0.54446	0.50228
0.42951	0.53749	0.49503
0.46019	0.4999	0.45889
0.49087	0.43218	0.39429
0.52155	0.33636	0.30325
0.55223	0.21618	0.19051
0.58291	0.08007	0.07711
0.61359	0.09277	0.12885
0.64427	0.25313	0.28133
0.67495	0.41891	0.44423
0.70563	0.58002	0.60556
0.73631	0.72947	0.75813
0.76699	0.86135	0.89609
0.79767	0.97116	1.01484
0.82835	1.05636	1.11143
0.85903	1.11705	1.18507
0.88971	1.15677	1.23772
0.92039	1.18327	1.27465
0.95107	1.2089	1.30481
0.98175	1.24968	1.34052
1.01243	1.32216	1.3958
1.04311	1.43838	1.48322
1.07379	1.60189	1.6102
1.10447	1.8076	1.77707
1.13515	2.04468	1.9777
1.16583	2.29982	2.20186
1.1965	2.55934	2.43758
1.22718	2.81026	2.67265
1.25786	3.04078	2.89552
1.28854	3.24055	3.09577
1.31922	3.40082	3.26433
1.3499	3.51467	3.39372
1.38058	3.57704	3.47808
1.41126	3.5849	3.51338
1.44194	3.53721	3.49737
1.47262	3.43499	3.42962
1.5033	3.28116	3.31149
1.53398	3.08044	3.14598
1.56466	2.83919	2.93765
1.59534	2.5651	2.69232
1.62602	2.26697	2.41694
1.6567	1.95445	2.11923
1.68738	1.63773	1.80746
1.71806	1.32743	1.49011
1.74874	1.03466	1.17563
1.77942	0.77164	0.87218
1.8101	0.55364	0.58757
1.84078	0.40211	0.33006
1.87146	0.33791	0.11976
1.90214	0.34557	0.13801
1.93282	0.37499	0.28494
1.9635	0.3906	0.40507
1.99418	0.3783	0.48933
2.02485	0.33539	0.53772
2.05553	0.2661	0.55249
2.08621	0.18491	0.53731
2.11689	0.14278	0.49713
2.14757	0.21109	0.43808
2.17825	0.34048	0.36795
2.20893	0.48555	0.29721
2.23961	0.62994	0.24135
2.27029	0.76454	0.22002
2.30097	0.88266	0.24053
2.33165	0.97915	0.28655
2.36233	1.05019	0.33833
2.39301	1.09334	0.38396
2.42369	1.10749	0.41732
2.45437	1.09292	0.43548
2.48505	1.05122	0.43748
2.51573	0.98523	0.42373
2.54641	0.89905	0.39579
2.57709	0.79799	0.35621
2.60777	0.68869	0.30852
2.63845	0.57953	0.25749
2.66913	0.48133	0.20969
2.69981	0.4077	0.17431
2.73049	0.37179	0.16118
2.76117	0.3763	0.1719
2.79184	0.40845	0.19663
2.82252	0.45041	0.22408
2.8532	0.48879	0.24713
2.88388	0.51585	0.26205
2.91456	0.52778	0.26716
2.94524	0.52344	0.26213
2.97592	0.50356	0.24766
3.0066	0.47046	0.22531
3.03728	0.42794	0.19756
3.06796	0.38143	0.16798
3.09864	0.33827	0.1417
3.12932	0.3074	0.12539
3.16	0.29695	0.1243
3.19068	0.30934	0.13702
3.22136	0.33934	0.15673
3.25204	0.37825	0.17697
3.28272	0.41843	0.19358
3.3134	0.4546	0.2042
3.34408	0.48354	0.20771
3.37476	0.5036	0.20383
3.40544	0.51428	0.193
3.43612	0.51594	0.17632
3.4668	0.5096	0.15555
3.49748	0.49673	0.1333
3.52816	0.47905	0.11333
3.55884	0.45836	0.1005
3.58952	0.43628	0.09884
3.62019	0.41407	0.10778
3.65087	0.39253	0.12255
3.68155	0.3719	0.13822
3.71223	0.35199	0.15146
3.74291	0.33236	0.16031
3.77359	0.31257	0.16377
3.80427	0.29247	0.16153
3.83495	0.27245	0.15383
3.86563	0.25355	0.14144
3.89631	0.23756	0.12562
3.92699	0.22668	0.10831
3.95767	0.22297	0.09227
3.98835	0.22731	0.0812
4.01903	0.23893	0.0785
4.04971	0.25564	0.0844
4.08039	0.27468	0.09554
4.11107	0.29345	0.10794
4.14175	0.30977	0.11879
4.17243	0.32202	0.12636
4.20311	0.3291	0.12975
4.23379	0.33037	0.12861
4.26447	0.32564	0.12304
4.29515	0.31505	0.11356
4.32583	0.29912	0.10109
4.35651	0.27865	0.08707
4.38719	0.25468	0.07364
4.41786	0.22855	0.06378
4.44854	0.20185	0.06066
4.47922	0.17657	0.06503
4.5099	0.15511	0.07428
4.54058	0.14021	0.08497
4.57126	0.13415	0.09464
4.60194	0.13747	0.10178
4.63262	0.14849	0.10557
4.6633	0.16438	0.10567
4.69398	0.18256	0.10208
4.72466	0.20112	0.09513
4.75534	0.2187	0.08546
4.78602	0.23431	0.07408
4.8167	0.24721	0.06244
4.84738	0.25675	0.05271
4.87806	0.26241	0.04758
4.90874	0.26375	0.04873
4.93942	0.26044	0.05489
4.9701	0.2523	0.06315
5.00078	0.23931	0.07116
5.03146	0.22165	0.07746
5.06214	0.19972	0.08122
5.09282	0.1742	0.08208
5.1235	0.14616	0.07999
5.15418	0.11724	0.07515
5.18486	0.09025	0.06806
5.21553	0.0706	0.05953
5.24621	0.06618	0.05074
5.27689	0.07834	0.04347
5.30757	0.09885	0.03987
5.33825	0.12074	0.04122
5.36893	0.14046	0.04654
5.39961	0.15617	0.05359
5.43029	0.16685	0.06051
5.46097	0.17195	0.06611
5.49165	0.17126	0.06969
5.52233	0.16487	0.07092
5.55301	0.15312	0.06968
5.58369	0.13658	0.06612
5.61437	0.11602	0.06055
5.64505	0.09235	0.05352
5.67573	0.06657	0.04585
5.70641	0.03976	0.03875
5.73709	0.01303	0.03384
5.76777	0.01272	0.0327
5.79845	0.03629	0.03543
5.82913	0.05698	0.04046
5.85981	0.07409	0.04604
5.89049	0.0871	0.05091
5.92117	0.09571	0.05435
5.95185	0.09981	0.05598
5.98253	0.09952	0.05563

## Sheet: Fig.3g
Fe foil
-14.35	0	0.000602825
-14.35	0.020906	0.00122258
-14.35	0.041812	0.00168529
-14.35	0.062718	0.00198141
-14.35	0.083624	0.00216897
-14.35	0.10453	0.00227845
-14.35	0.125436	0.00233299
-14.35	0.146341	0.00234951
-14.35	0.167247	0.00233646
-14.35	0.188153	0.00229347
-14.35	0.209059	0.00221443
-14.35	0.229965	0.00209302
-14.35	0.250871	0.00192805
-14.35	0.271777	0.00172661
-14.35	0.292683	0.00150425
-14.35	0.313589	0.00128251
-14.35	0.334495	0.00108407
-14.35	0.355401	0.000925797
-14.35	0.376307	0.000811533
-14.35	0.397213	0.000730348
-14.35	0.418118	0.000664144
-14.35	0.439024	0.000598267
-14.35	0.45993	0.000526493
-14.35	0.480836	0.000449977
-14.35	0.501742	0.000373923
-14.35	0.522648	0.000304454
-14.35	0.543554	0.000246498
-14.35	0.56446	0.000202739
-14.35	0.585366	0.000173409
-14.35	0.606272	0.000156641
-14.35	0.627178	0.000149186
-14.35	0.648084	0.0001473
-14.35	0.66899	0.00014753
-14.35	0.689895	0.000147206
-14.35	0.710801	0.000144657
-14.35	0.731707	0.000139195
-14.35	0.752613	0.000130972
-14.35	0.773519	0.000120739
-14.35	0.794425	0.000109592
-14.35	0.815331	9.8711e-05
-14.35	0.836237	8.91104e-05
-14.35	0.857143	8.143e-05
-14.35	0.878049	7.58001e-05
-14.35	0.898955	7.18724e-05
-14.35	0.919861	6.902e-05
-14.35	0.940767	6.659e-05
-14.35	0.961672	6.40771e-05
-14.35	0.982578	6.11788e-05
-14.35	1.00348	5.77749e-05
-14.35	1.02439	5.3877e-05
-14.35	1.0453	4.95787e-05
-14.35	1.0662	4.5015e-05
-14.35	1.08711	4.0333e-05
-14.35	1.10801	3.5673e-05
-14.35	1.12892	3.1157e-05
-14.35	1.14983	2.68827e-05
-14.35	1.17073	2.29221e-05
-14.35	1.19164	1.93221e-05
-14.35	1.21254	1.61071e-05
-14.35	1.23345	1.32824e-05
-14.35	1.25436	1.08383e-05
-14.35	1.27526	8.75366e-06
-14.35	1.29617	6.9997e-06
-14.35	1.31707	5.54298e-06
-14.35	1.33798	4.34805e-06
-14.35	1.35888	3.37944e-06
-14.35	1.37979	2.60319e-06
-14.35	1.4007	1.98788e-06
-14.35	1.4216	1.50528e-06
-14.35	1.44251	1.13057e-06
-14.35	1.46341	8.42464e-07
-14.35	1.48432	6.23012e-07
-14.35	1.50523	4.57351e-07
-14.35	1.52613	3.33372e-07
-14.35	1.54704	2.41351e-07
-14.35	1.56794	1.73588e-07
-14.35	1.58885	1.24065e-07
-14.35	1.60976	8.81333e-08
-14.35	1.63066	6.22422e-08
-14.35	1.65157	4.3709e-08
-14.35	1.67247	3.05265e-08
-14.35	1.69338	2.12067e-08
-14.35	1.71429	1.4656e-08
-14.35	1.73519	1.00776e-08
-14.35	1.7561	6.89512e-09
-14.35	1.777	4.69457e-09
-14.35	1.79791	3.18086e-09
-14.35	1.81882	2.14488e-09
-14.35	1.83972	1.43941e-09
-14.35	1.86063	9.61362e-10
-14.35	1.88153	6.39016e-10
-14.35	1.90244	4.22719e-10
-14.35	1.92335	2.7829e-10
-14.35	1.94425	1.82321e-10
-14.35	1.96516	1.18865e-10
-14.35	1.98606	7.71139e-11
-14.35	2.00697	4.97799e-11
-14.35	2.02787	3.19741e-11
-14.35	2.04878	2.04336e-11
-14.35	2.06969	1.29919e-11
-14.35	2.09059	8.21787e-12
-14.35	2.1115	5.17112e-12
-14.35	2.1324	3.2369e-12
-14.35	2.15331	2.01547e-12
-14.35	2.17422	1.24828e-12
-14.35	2.19512	7.69001e-13
-14.35	2.21603	4.71223e-13
-14.35	2.23693	2.87226e-13
-14.35	2.25784	1.74162e-13
-14.35	2.27875	1.05069e-13
-14.35	2.29965	6.30793e-14
-14.35	2.32056	3.7699e-14
-14.35	2.34146	2.24395e-14
-14.35	2.36237	1.33114e-14
-14.35	2.38327	7.87684e-15
-14.35	2.40418	4.6547e-15
-14.35	2.42509	2.75079e-15
-14.35	2.44599	1.62841e-15
-14.35	2.4669	9.67332e-16
-14.35	2.4878	5.77609e-16
-14.35	2.50871	3.47171e-16
-14.35	2.52962	2.10217e-16
-14.35	2.55052	1.28249e-16
-14.35	2.57143	7.87824e-17
-14.35	2.59233	4.86682e-17
-14.35	2.61324	3.01855e-17
-14.35	2.63415	1.8764e-17
-14.35	2.65505	1.16708e-17
-14.35	2.67596	7.25262e-18
-14.35	2.69686	4.49761e-18
-14.35	2.71777	2.78072e-18
-14.35	2.73868	1.71284e-18
-14.35	2.75958	1.05061e-18
-14.35	2.78049	6.41481e-19
-14.35	2.80139	3.89801e-19
-14.35	2.8223	2.35701e-19
-14.35	2.84321	1.4181e-19
-14.35	2.86411	8.48936e-20
-14.35	2.88502	5.0567e-20
-14.35	2.90592	2.9971e-20
-14.35	2.92683	1.76767e-20
-14.35	2.94774	1.03751e-20
-14.35	2.96864	6.06053e-21
-14.35	2.98955	3.52358e-21
-14.35	3.01045	2.03915e-21
-14.35	3.03136	1.17473e-21
-14.35	3.05226	6.73724e-22
-14.35	3.07317	3.84695e-22
-14.35	3.09408	2.18713e-22
-14.35	3.11498	1.23818e-22
-14.35	3.13589	6.98029e-23
-14.35	3.15679	3.919e-23
-14.35	3.1777	2.19136e-23
-14.35	3.19861	1.22044e-23
-14.35	3.21951	6.77025e-24
-14.35	3.24042	3.74115e-24
-14.35	3.26132	2.05938e-24
-14.35	3.28223	1.12934e-24
-14.35	3.30314	6.16994e-25
-14.35	3.32404	3.35837e-25
-14.35	3.34495	1.82131e-25
-14.35	3.36585	9.84149e-26
-14.35	3.38676	5.29876e-26
-14.35	3.40767	2.84275e-26
-14.35	3.42857	1.51972e-26
-14.35	3.44948	8.09582e-27
-14.35	3.47038	4.29775e-27
-14.35	3.49129	2.27359e-27
-14.35	3.5122	1.19862e-27
-14.35	3.5331	6.29738e-28
-14.35	3.55401	3.29723e-28
-14.35	3.57491	1.72051e-28
-14.35	3.59582	8.9472e-29
-14.35	3.61673	4.63707e-29
-14.35	3.63763	2.39513e-29
-14.35	3.65854	1.23296e-29
-14.35	3.67944	6.32562e-30
-14.35	3.70035	3.2344e-30
-14.35	3.72125	1.64825e-30
-14.35	3.74216	8.37125e-31
-14.35	3.76307	4.23738e-31
-14.35	3.78397	2.13769e-31
-14.35	3.80488	1.07481e-31
-14.35	3.82578	5.38587e-32
-14.35	3.84669	2.6898e-32
-14.35	3.8676	1.33882e-32
-14.35	3.8885	6.64144e-33
-14.35	3.90941	3.28351e-33
-14.35	3.93031	1.61789e-33
-14.35	3.95122	7.94499e-34
-14.35	3.97213	3.88839e-34
-14.35	3.99303	1.89661e-34
-14.35	4.01394	9.21967e-35
-14.35	4.03484	4.46664e-35
-14.35	4.05575	2.15661e-35
-14.35	4.07665	1.03774e-35
-14.35	4.09756	4.97655e-36
-14.35	4.11847	2.37843e-36
-14.35	4.13937	1.13285e-36
-14.35	4.16028	5.37737e-37
-14.35	4.18119	2.54382e-37
-14.35	4.20209	1.19927e-37
-14.35	4.223	5.63459e-38
-14.35	4.2439	2.63827e-38
-14.35	4.26481	1.23108e-38
-14.35	4.28571	5.72483e-39
-14.35	4.30662	2.65305e-39
-14.35	4.32753	1.22528e-39
-14.35	4.34843	5.63935e-40
-14.35	4.36934	2.58658e-40
-14.35	4.39024	1.18229e-40
-14.35	4.41115	5.38545e-41
-14.35	4.43206	2.44466e-41
-14.35	4.45296	1.1059e-41
-14.35	4.47387	4.98546e-42
-14.35	4.49477	2.23971e-42
-14.35	4.51568	1.0027e-42
-14.35	4.53658	4.47347e-43
-14.35	4.55749	1.98888e-43
-14.35	4.5784	8.81179e-44
-14.35	4.5993	3.89053e-44
-14.35	4.62021	1.71175e-44
-14.35	4.64112	7.50518e-45
-14.35	4.66202	3.27919e-45
-14.35	4.68293	1.42777e-45
-14.35	4.70383	6.19491e-46
-14.35	4.72474	2.67852e-46
-14.35	4.74564	1.15409e-46
-14.35	4.76655	4.95521e-47
-14.35	4.78746	2.12016e-47
-14.35	4.80836	9.03971e-48
-14.35	4.82927	3.84079e-48
-14.35	4.85017	1.62617e-48
-14.35	4.87108	6.861e-49
-14.35	4.89199	2.88462e-49
-14.35	4.91289	1.20855e-49
-14.35	4.9338	5.04567e-50
-14.35	4.9547	2.09917e-50
-14.35	4.97561	8.70268e-51
-14.35	4.99652	3.59527e-51
-14.35	5.01742	1.48008e-51
-14.35	5.03833	6.07171e-52
-14.35	5.05923	2.48205e-52
-14.35	5.08014	1.01107e-52
-14.35	5.10105	4.10418e-53
-14.35	5.12195	1.66013e-53
-14.35	5.14286	6.69159e-54
-14.35	5.16376	2.68774e-54
-14.35	5.18467	1.07576e-54
-14.35	5.20557	4.29055e-55
-14.35	5.22648	1.70522e-55
-14.35	5.24739	6.75332e-56
-14.35	5.26829	2.66516e-56
-14.35	5.2892	1.04809e-56
-14.35	5.31011	4.10715e-57
-14.35	5.33101	1.6038e-57
-14.35	5.35192	6.24064e-58
-14.35	5.37282	2.41978e-58
-14.35	5.39373	9.34949e-59
-14.35	5.41463	3.59971e-59
-14.35	5.43554	1.38106e-59
-14.35	5.45645	5.27991e-60
-14.35	5.47735	2.01143e-60
-14.35	5.49826	7.63571e-61
-14.35	5.51916	2.88842e-61
-14.35	5.54007	1.08877e-61
-14.35	5.56098	4.08956e-62
-14.35	5.58188	1.53067e-62
-14.35	5.60279	5.70891e-63
-14.35	5.62369	2.12172e-63
-14.35	5.6446	7.85757e-64
-14.35	5.6655	2.8997e-64
-14.35	5.68641	1.0663e-64
-14.35	5.70732	3.90727e-65
-14.35	5.72822	1.42669e-65
-14.35	5.74913	5.19097e-66
-14.35	5.77004	1.88205e-66
-14.35	5.79094	6.79951e-67
-14.35	5.81185	2.44786e-67
-14.35	5.83275	8.78132e-68
-14.35	5.85366	3.13903e-68
-14.35	5.87456	1.11813e-68
-14.35	5.89547	3.96875e-69
-14.35	5.91638	1.40371e-69
-14.35	5.93728	4.94723e-70
-14.35	5.95819	1.73744e-70
-14.35	5.97909	6.08023e-71
-14.35	6	2.12027e-71
-14.3	0	0.000602826
-14.3	0.020906	0.0012226
-14.3	0.041812	0.00168545
-14.3	0.062718	0.00198184
-14.3	0.083624	0.00216981
-14.3	0.10453	0.00227983
-14.3	0.125436	0.00233504
-14.3	0.146341	0.00235233
-14.3	0.167247	0.00234013
-14.3	0.188153	0.00229802
-14.3	0.209059	0.00221982
-14.3	0.229965	0.00209918
-14.3	0.250871	0.00193482
-14.3	0.271777	0.00173379
-14.3	0.292683	0.00151161
-14.3	0.313589	0.00128985
-14.3	0.334495	0.00109125
-14.3	0.355401	0.000932739
-14.3	0.376307	0.000818236
-14.3	0.397213	0.000736835
-14.3	0.418118	0.000670419
-14.3	0.439024	0.000604281
-14.3	0.45993	0.000532149
-14.3	0.480836	0.000455165
-14.3	0.501742	0.00037856
-14.3	0.522648	0.000308512
-14.3	0.543554	0.000250013
-14.3	0.56446	0.000205803
-14.3	0.585366	0.000176147
-14.3	0.606272	0.000159186
-14.3	0.627178	0.000151661
-14.3	0.648084	0.000149799
-14.3	0.66899	0.000150105
-14.3	0.689895	0.000149868
-14.3	0.710801	0.000147376
-14.3	0.731707	0.000141917
-14.3	0.752613	0.000133627
-14.3	0.773519	0.000123266
-14.3	0.794425	0.000111946
-14.3	0.815331	0.000100872
-14.3	0.836237	9.10914e-05
-14.3	0.857143	8.32726e-05
-14.3	0.878049	7.75629e-05
-14.3	0.898955	7.36134e-05
-14.3	0.919861	7.07812e-05
-14.3	0.940767	6.83914e-05
-14.3	0.961672	6.59176e-05
-14.3	0.982578	6.30423e-05
-14.3	1.00348	5.96364e-05
-14.3	1.02439	5.57081e-05
-14.3	1.0453	5.13514e-05
-14.3	1.0662	4.67042e-05
-14.3	1.08711	4.19181e-05
-14.3	1.10801	3.71385e-05
-14.3	1.12892	3.24928e-05
-14.3	1.14983	2.80839e-05
-14.3	1.17073	2.39882e-05
-14.3	1.19164	2.02565e-05
-14.3	1.21254	1.6916e-05
-14.3	1.23345	1.39745e-05
-14.3	1.25436	1.14237e-05
-14.3	1.27526	9.24335e-06
-14.3	1.29617	7.40492e-06
-14.3	1.31707	5.87481e-06
-14.3	1.33798	4.61701e-06
-14.3	1.35888	3.59528e-06
-14.3	1.37979	2.77475e-06
-14.3	1.4007	2.12298e-06
-14.3	1.4216	1.61069e-06
-14.3	1.44251	1.21211e-06
-14.3	1.46341	9.04998e-07
-14.3	1.48432	6.70582e-07
-14.3	1.50523	4.93254e-07
-14.3	1.52613	3.60263e-07
-14.3	1.54704	2.61346e-07
-14.3	1.56794	1.88352e-07
-14.3	1.58885	1.34893e-07
-14.3	1.60976	9.60229e-08
-14.3	1.63066	6.79553e-08
-14.3	1.65157	4.78213e-08
-14.3	1.67247	3.34694e-08
-14.3	1.69338	2.33009e-08
-14.3	1.71429	1.61382e-08
-14.3	1.73519	1.11211e-08
-14.3	1.7561	7.62589e-09
-14.3	1.777	5.20375e-09
-14.3	1.79791	3.53386e-09
-14.3	1.81882	2.38839e-09
-14.3	1.83972	1.60654e-09
-14.3	1.86063	1.07551e-09
-14.3	1.88153	7.16596e-10
-14.3	1.90244	4.75183e-10
-14.3	1.92335	3.13593e-10
-14.3	1.94425	2.05957e-10
-14.3	1.96516	1.3461e-10
-14.3	1.98606	8.75493e-11
-14.3	2.00697	5.66608e-11
-14.3	2.02787	3.64878e-11
-14.3	2.04878	2.3379e-11
-14.3	2.06969	1.49038e-11
-14.3	2.09059	9.45227e-12
-14.3	2.1115	5.96382e-12
-14.3	2.1324	3.74318e-12
-14.3	2.15331	2.33704e-12
-14.3	2.17422	1.45139e-12
-14.3	2.19512	8.96576e-13
-14.3	2.21603	5.50901e-13
-14.3	2.23693	3.3671e-13
-14.3	2.25784	2.0472e-13
-14.3	2.27875	1.23835e-13
-14.3	2.29965	7.45411e-14
-14.3	2.32056	4.4663e-14
-14.3	2.34146	2.66501e-14
-14.3	2.36237	1.58461e-14
-14.3	2.38327	9.39709e-15
-14.3	2.40418	5.56413e-15
-14.3	2.42509	3.29413e-15
-14.3	2.44599	1.95315e-15
-14.3	2.4669	1.16188e-15
-14.3	2.4878	6.94684e-16
-14.3	2.50871	4.18083e-16
-14.3	2.52962	2.53514e-16
-14.3	2.55052	1.54919e-16
-14.3	2.57143	9.53519e-17
-14.3	2.59233	5.90408e-17
-14.3	2.61324	3.67167e-17
-14.3	2.63415	2.28921e-17
-14.3	2.65505	1.42847e-17
-14.3	2.67596	8.90754e-18
-14.3	2.69686	5.54373e-18
-14.3	2.71777	3.44016e-18
-14.3	2.73868	2.12701e-18
-14.3	2.75958	1.30962e-18
-14.3	2.78049	8.02687e-19
-14.3	2.80139	4.89635e-19
-14.3	2.8223	2.97208e-19
-14.3	2.84321	1.79505e-19
-14.3	2.86411	1.07873e-19
-14.3	2.88502	6.45025e-20
-14.3	2.90592	3.83778e-20
-14.3	2.92683	2.27221e-20
-14.3	2.94774	1.33878e-20
-14.3	2.96864	7.85045e-21
-14.3	2.98955	4.58182e-21
-14.3	3.01045	2.66178e-21
-14.3	3.03136	1.53934e-21
-14.3	3.05226	8.86245e-22
-14.3	3.07317	5.08004e-22
-14.3	3.09408	2.89938e-22
-14.3	3.11498	1.64778e-22
-14.3	3.13589	9.32569e-23
-14.3	3.15679	5.25626e-23
-14.3	3.1777	2.95063e-23
-14.3	3.19861	1.64976e-23
-14.3	3.21951	9.18801e-24
-14.3	3.24042	5.09728e-24
-14.3	3.26132	2.81705e-24
-14.3	3.28223	1.55099e-24
-14.3	3.30314	8.50756e-25
-14.3	3.32404	4.64941e-25
-14.3	3.34495	2.53166e-25
-14.3	3.36585	1.37354e-25
-14.3	3.38676	7.42548e-26
-14.3	3.40767	4.00005e-26
-14.3	3.42857	2.14722e-26
-14.3	3.44948	1.1486e-26
-14.3	3.47038	6.12283e-27
-14.3	3.49129	3.25265e-27
-14.3	3.5122	1.72199e-27
-14.3	3.5331	9.08531e-28
-14.3	3.55401	4.77718e-28
-14.3	3.57491	2.50341e-28
-14.3	3.59582	1.30745e-28
-14.3	3.61673	6.80539e-29
-14.3	3.63763	3.53039e-29
-14.3	3.65854	1.82531e-29
-14.3	3.67944	9.40578e-30
-14.3	3.70035	4.83059e-30
-14.3	3.72125	2.47261e-30
-14.3	3.74216	1.26142e-30
-14.3	3.76307	6.41379e-31
-14.3	3.78397	3.25028e-31
-14.3	3.80488	1.64163e-31
-14.3	3.82578	8.26386e-32
-14.3	3.84669	4.1461e-32
-14.3	3.8676	2.07322e-32
-14.3	3.8885	1.03324e-32
-14.3	3.90941	5.13216e-33
-14.3	3.93031	2.54067e-33
-14.3	3.95122	1.25355e-33
-14.3	3.97213	6.1642e-34
-14.3	3.99303	3.02103e-34
-14.3	4.01394	1.47562e-34
-14.3	4.03484	7.18343e-35
-14.3	4.05575	3.4852e-35
-14.3	4.07665	1.68523e-35
-14.3	4.09756	8.12131e-36
-14.3	4.11847	3.90054e-36
-14.3	4.13937	1.86705e-36
-14.3	4.16028	8.90666e-37
-14.3	4.18119	4.23451e-37
-14.3	4.20209	2.0064e-37
-14.3	4.223	9.47449e-38
-14.3	4.2439	4.4588e-38
-14.3	4.26481	2.09123e-38
-14.3	4.28571	9.77473e-39
-14.3	4.30662	4.55331e-39
-14.3	4.32753	2.11381e-39
-14.3	4.34843	9.77959e-40
-14.3	4.36934	4.50909e-40
-14.3	4.39024	2.07191e-40
-14.3	4.41115	9.48776e-41
-14.3	4.43206	4.32979e-41
-14.3	4.45296	1.96915e-41
-14.3	4.47387	8.92477e-42
-14.3	4.49477	4.03109e-42
-14.3	4.51568	1.81448e-42
-14.3	4.53658	8.13929e-43
-14.3	4.55749	3.6385e-43
-14.3	4.5784	1.62092e-43
-14.3	4.5993	7.19614e-44
-14.3	4.62021	3.18374e-44
-14.3	4.64112	1.4037e-44
-14.3	4.66202	6.16747e-45
-14.3	4.68293	2.70046e-45
-14.3	4.70383	1.17832e-45
-14.3	4.72474	5.12369e-46
-14.3	4.74564	2.22023e-46
-14.3	4.76655	9.58747e-47
-14.3	4.78746	4.12575e-47
-14.3	4.80836	1.76927e-47
-14.3	4.82927	7.56092e-48
-14.3	4.85017	3.21992e-48
-14.3	4.87108	1.36649e-48
-14.3	4.89199	5.77902e-49
-14.3	4.91289	2.43551e-49
-14.3	4.9338	1.02286e-49
-14.3	4.9547	4.28079e-50
-14.3	4.97561	1.78534e-50
-14.3	4.99652	7.41997e-51
-14.3	5.01742	3.07305e-51
-14.3	5.03833	1.26829e-51
-14.3	5.05923	5.21621e-52
-14.3	5.08014	2.13783e-52
-14.3	5.10105	8.73121e-53
-14.3	5.12195	3.55352e-53
-14.3	5.14286	1.4412e-53
-14.3	5.16376	5.82468e-54
-14.3	5.18467	2.34585e-54
-14.3	5.20557	9.41479e-55
-14.3	5.22648	3.76531e-55
-14.3	5.24739	1.50062e-55
-14.3	5.26829	5.95965e-56
-14.3	5.2892	2.35858e-56
-14.3	5.31011	9.30164e-57
-14.3	5.33101	3.6555e-57
-14.3	5.35192	1.43157e-57
-14.3	5.37282	5.58672e-58
-14.3	5.39373	2.1726e-58
-14.3	5.41463	8.41937e-59
-14.3	5.43554	3.2513e-59
-14.3	5.45645	1.25116e-59
-14.3	5.47735	4.79781e-60
-14.3	5.49826	1.83337e-60
-14.3	5.51916	6.98129e-61
-14.3	5.54007	2.64909e-61
-14.3	5.56098	1.00169e-61
-14.3	5.58188	3.77439e-62
-14.3	5.60279	1.41721e-62
-14.3	5.62369	5.30273e-63
-14.3	5.6446	1.97715e-63
-14.3	5.6655	7.34604e-64
-14.3	5.68641	2.71984e-64
-14.3	5.70732	1.00348e-64
-14.3	5.72822	3.68931e-65
-14.3	5.74913	1.35163e-65
-14.3	5.77004	4.93454e-66
-14.3	5.79094	1.79518e-66
-14.3	5.81185	6.50794e-67
-14.3	5.83275	2.351e-67
-14.3	5.85366	8.46323e-68
-14.3	5.87456	3.03594e-68
-14.3	5.89547	1.08523e-68
-14.3	5.91638	3.86568e-69
-14.3	5.93728	1.37215e-69
-14.3	5.95819	4.85347e-70
-14.3	5.97909	1.7107e-70
-14.3	6	6.00856e-71
-14.25	0	0.000602826
-14.25	0.020906	0.00122263
-14.25	0.041812	0.00168561
-14.25	0.062718	0.00198226
-14.25	0.083624	0.00217064
-14.25	0.10453	0.00228121
-14.25	0.125436	0.0023371
-14.25	0.146341	0.00235516
-14.25	0.167247	0.00234381
-14.25	0.188153	0.00230256
-14.25	0.209059	0.00222522
-14.25	0.229965	0.00210534
-14.25	0.250871	0.0019416
-14.25	0.271777	0.00174098
-14.25	0.292683	0.00151899
-14.25	0.313589	0.00129722
-14.25	0.334495	0.00109846
-14.25	0.355401	0.00093972
-14.25	0.376307	0.000824981
-14.25	0.397213	0.000743367
-14.25	0.418118	0.000676742
-14.25	0.439024	0.000610346
-14.25	0.45993	0.000537856
-14.25	0.480836	0.000460403
-14.25	0.501742	0.000383245
-14.25	0.522648	0.000312615
-14.25	0.543554	0.000253571
-14.25	0.56446	0.000208907
-14.25	0.585366	0.000178922
-14.25	0.606272	0.000161767
-14.25	0.627178	0.000154171
-14.25	0.648084	0.000152333
-14.25	0.66899	0.000152719
-14.25	0.689895	0.000152572
-14.25	0.710801	0.000150141
-14.25	0.731707	0.000144685
-14.25	0.752613	0.000136332
-14.25	0.773519	0.000125842
-14.25	0.794425	0.000114345
-14.25	0.815331	0.000103075
-14.25	0.836237	9.31108e-05
-14.25	0.857143	8.51508e-05
-14.25	0.878049	7.936e-05
-14.25	0.898955	7.53894e-05
-14.25	0.919861	7.25802e-05
-14.25	0.940767	7.02343e-05
-14.25	0.961672	6.78039e-05
-14.25	0.982578	6.49558e-05
-14.25	1.00348	6.15514e-05
-14.25	1.02439	5.75953e-05
-14.25	1.0453	5.31817e-05
-14.25	1.0662	4.84514e-05
-14.25	1.08711	4.35604e-05
-14.25	1.10801	3.86596e-05
-14.25	1.12892	3.38818e-05
-14.25	1.14983	2.93351e-05
-14.25	1.17073	2.51007e-05
-14.25	1.19164	2.12331e-05
-14.25	1.21254	1.77631e-05
-14.25	1.23345	1.47006e-05
-14.25	1.25436	1.2039e-05
-14.25	1.27526	9.75897e-06
-14.25	1.29617	7.8324e-06
-14.25	1.31707	6.2255e-06
-14.25	1.33798	4.9018e-06
-14.25	1.35888	3.82427e-06
-14.25	1.37979	2.9571e-06
-14.25	1.4007	2.26684e-06
-14.25	1.4216	1.72317e-06
-14.25	1.44251	1.29928e-06
-14.25	1.46341	9.71987e-07
-14.25	1.48432	7.21641e-07
-14.25	1.50523	5.31866e-07
-14.25	1.52613	3.89242e-07
-14.25	1.54704	2.82937e-07
-14.25	1.56794	2.04326e-07
-14.25	1.58885	1.46632e-07
-14.25	1.60976	1.04594e-07
-14.25	1.63066	7.4175e-08
-14.25	1.65157	5.23075e-08
-14.25	1.67247	3.66866e-08
-14.25	1.69338	2.55952e-08
-14.25	1.71429	1.77655e-08
-14.25	1.73519	1.22692e-08
-14.25	1.7561	8.43174e-09
-14.25	1.777	5.76649e-09
-14.25	1.79791	3.92487e-09
-14.25	1.81882	2.65872e-09
-14.25	1.83972	1.79253e-09
-14.25	1.86063	1.20284e-09
-14.25	1.88153	8.03333e-10
-14.25	1.90244	5.3398e-10
-14.25	1.92335	3.53253e-10
-14.25	1.94425	2.32576e-10
-14.25	1.96516	1.52387e-10
-14.25	1.98606	9.93608e-11
-14.25	2.00697	6.44689e-11
-14.25	2.02787	4.16229e-11
-14.25	2.04878	2.67386e-11
-14.25	2.06969	1.70903e-11
-14.25	2.09059	1.08678e-11
-14.25	2.1115	6.87525e-12
-14.25	2.1324	4.32686e-12
-14.25	2.15331	2.70878e-12
-14.25	2.17422	1.68684e-12
-14.25	2.19512	1.04487e-12
-14.25	2.21603	6.43778e-13
-14.25	2.23693	3.94549e-13
-14.25	2.25784	2.40538e-13
-14.25	2.27875	1.45892e-13
-14.25	2.29965	8.80486e-14
-14.25	2.32056	5.28917e-14
-14.25	2.34146	3.1638e-14
-14.25	2.36237	1.8856e-14
-14.25	2.38327	1.12065e-14
-14.25	2.40418	6.64884e-15
-14.25	2.42509	3.94338e-15
-14.25	2.44599	2.34182e-15
-14.25	2.4669	1.39505e-15
-14.25	2.4878	8.35161e-16
-14.25	2.50871	5.03257e-16
-14.25	2.52962	3.05574e-16
-14.25	2.55052	1.87026e-16
-14.25	2.57143	1.15331e-16
-14.25	2.59233	7.15727e-17
-14.25	2.61324	4.46266e-17
-14.25	2.63415	2.79058e-17
-14.25	2.65505	1.74692e-17
-14.25	2.67596	1.09306e-17
-14.25	2.69686	6.8272e-18
-14.25	2.71777	4.25224e-18
-14.25	2.73868	2.63899e-18
-14.25	2.75958	1.63103e-18
-14.25	2.78049	1.00352e-18
-14.25	2.80139	6.14492e-19
-14.25	2.8223	3.74432e-19
-14.25	2.84321	2.27018e-19
-14.25	2.86411	1.36951e-19
-14.25	2.88502	8.22047e-20
-14.25	2.90592	4.90984e-20
-14.25	2.92683	2.91811e-20
-14.25	2.94774	1.72595e-20
-14.25	2.96864	1.01597e-20
-14.25	2.98955	5.95238e-21
-14.25	3.01045	3.47131e-21
-14.25	3.03136	2.01522e-21
-14.25	3.05226	1.1647e-21
-14.25	3.07317	6.70198e-22
-14.25	3.09408	3.83989e-22
-14.25	3.11498	2.19076e-22
-14.25	3.13589	1.24469e-22
-14.25	3.15679	7.04282e-23
-14.25	3.1777	3.96899e-23
-14.25	3.19861	2.22785e-23
-14.25	3.21951	1.24564e-23
-14.25	3.24042	6.93779e-24
-14.25	3.26132	3.84942e-24
-14.25	3.28223	2.12783e-24
-14.25	3.30314	1.17183e-24
-14.25	3.32404	6.42976e-25
-14.25	3.34495	3.51519e-25
-14.25	3.36585	1.91488e-25
-14.25	3.38676	1.03941e-25
-14.25	3.40767	5.62209e-26
-14.25	3.42857	3.03032e-26
-14.25	3.44948	1.62768e-26
-14.25	3.47038	8.71267e-27
-14.25	3.49129	4.64775e-27
-14.25	3.5122	2.47089e-27
-14.25	3.5331	1.30915e-27
-14.25	3.55401	6.91283e-28
-14.25	3.57491	3.63799e-28
-14.25	3.59582	1.90814e-28
-14.25	3.61673	9.97484e-29
-14.25	3.63763	5.197e-29
-14.25	3.65854	2.69869e-29
-14.25	3.67944	1.39672e-29
-14.25	3.70035	7.20482e-30
-14.25	3.72125	3.70422e-30
-14.25	3.74216	1.89815e-30
-14.25	3.76307	9.69454e-31
-14.25	3.78397	4.93497e-31
-14.25	3.80488	2.50382e-31
-14.25	3.82578	1.26615e-31
-14.25	3.84669	6.38154e-32
-14.25	3.8676	3.20573e-32
-14.25	3.8885	1.60505e-32
-14.25	3.90941	8.00955e-33
-14.25	3.93031	3.98369e-33
-14.25	3.95122	1.97478e-33
-14.25	3.97213	9.75678e-34
-14.25	3.99303	4.80449e-34
-14.25	4.01394	2.35798e-34
-14.25	4.03484	1.15341e-34
-14.25	4.05575	5.62312e-35
-14.25	4.07665	2.73223e-35
-14.25	4.09756	1.32313e-35
-14.25	4.11847	6.38604e-36
-14.25	4.13937	3.07187e-36
-14.25	4.16028	1.4727e-36
-14.25	4.18119	7.03667e-37
-14.25	4.20209	3.35086e-37
-14.25	4.223	1.59031e-37
-14.25	4.2439	7.52213e-38
-14.25	4.26481	3.54595e-38
-14.25	4.28571	1.66593e-38
-14.25	4.30662	7.80026e-39
-14.25	4.32753	3.6399e-39
-14.25	4.34843	1.69277e-39
-14.25	4.36934	7.84568e-40
-14.25	4.39024	3.62399e-40
-14.25	4.41115	1.66827e-40
-14.25	4.43206	7.65362e-41
-14.25	4.45296	3.49935e-41
-14.25	4.47387	1.5945e-41
-14.25	4.49477	7.24072e-42
-14.25	4.51568	3.27683e-42
-14.25	4.53658	1.47788e-42
-14.25	4.55749	6.64264e-43
-14.25	4.5784	2.97546e-43
-14.25	4.5993	1.32824e-43
-14.25	4.62021	5.90898e-44
-14.25	4.64112	2.61973e-44
-14.25	4.66202	1.15747e-44
-14.25	4.68293	5.09647e-45
-14.25	4.70383	2.23633e-45
-14.25	4.72474	9.7793e-46
-14.25	4.74564	4.26172e-46
-14.25	4.76655	1.85082e-46
-14.25	4.78746	8.0103e-47
-14.25	4.80836	3.45489e-47
-14.25	4.82927	1.48499e-47
-14.25	4.85017	6.36078e-48
-14.25	4.87108	2.71518e-48
-14.25	4.89199	1.15501e-48
-14.25	4.91289	4.89636e-49
-14.25	4.9338	2.06851e-49
-14.25	4.9547	8.70844e-50
-14.25	4.97561	3.65359e-50
-14.25	4.99652	1.52755e-50
-14.25	5.01742	6.36452e-51
-14.25	5.03833	2.64261e-51
-14.25	5.05923	1.09344e-51
-14.25	5.08014	4.50868e-52
-14.25	5.10105	1.85267e-52
-14.25	5.12195	7.5865e-53
-14.25	5.14286	3.09583e-53
-14.25	5.16376	1.25894e-53
-14.25	5.18467	5.10182e-54
-14.25	5.20557	2.06033e-54
-14.25	5.22648	8.29165e-55
-14.25	5.24739	3.32533e-55
-14.25	5.26829	1.32898e-55
-14.25	5.2892	5.29292e-56
-14.25	5.31011	2.10068e-56
-14.25	5.33101	8.30836e-57
-14.25	5.35192	3.27461e-57
-14.25	5.37282	1.28615e-57
-14.25	5.39373	5.03401e-58
-14.25	5.41463	1.96347e-58
-14.25	5.43554	7.63174e-59
-14.25	5.45645	2.95604e-59
-14.25	5.47735	1.141e-59
-14.25	5.49826	4.38881e-60
-14.25	5.51916	1.68227e-60
-14.25	5.54007	6.42588e-61
-14.25	5.56098	2.446e-61
-14.25	5.58188	9.27824e-62
-14.25	5.60279	3.50721e-62
-14.25	5.62369	1.32113e-62
-14.25	5.6446	4.95922e-63
-14.25	5.6655	1.8551e-63
-14.25	5.68641	6.91525e-64
-14.25	5.70732	2.56882e-64
-14.25	5.72822	9.50922e-65
-14.25	5.74913	3.50785e-65
-14.25	5.77004	1.28951e-65
-14.25	5.79094	4.72378e-66
-14.25	5.81185	1.72441e-66
-14.25	5.83275	6.27302e-67
-14.25	5.85366	2.27403e-67
-14.25	5.87456	8.21489e-68
-14.25	5.89547	2.95727e-68
-14.25	5.91638	1.06087e-68
-14.25	5.93728	3.79245e-69
-14.25	5.95819	1.35102e-69
-14.25	5.97909	4.79607e-70
-14.25	6	1.69666e-70
-14.2	0	0.000602827
-14.2	0.020906	0.00122266
-14.2	0.041812	0.00168576
-14.2	0.062718	0.00198268
-14.2	0.083624	0.00217147
-14.2	0.10453	0.00228259
-14.2	0.125436	0.00233915
-14.2	0.146341	0.00235799
-14.2	0.167247	0.00234748
-14.2	0.188153	0.00230711
-14.2	0.209059	0.00223063
-14.2	0.229965	0.00211151
-14.2	0.250871	0.00194839
-14.2	0.271777	0.00174819
-14.2	0.292683	0.00152639
-14.2	0.313589	0.00130461
-14.2	0.334495	0.0011057
-14.2	0.355401	0.00094674
-14.2	0.376307	0.00083177
-14.2	0.397213	0.000749946
-14.2	0.418118	0.000683115
-14.2	0.439024	0.000616461
-14.2	0.45993	0.000543616
-14.2	0.480836	0.000465693
-14.2	0.501742	0.000387979
-14.2	0.522648	0.000316764
-14.2	0.543554	0.000257171
-14.2	0.56446	0.000212049
-14.2	0.585366	0.000181732
-14.2	0.606272	0.000164382
-14.2	0.627178	0.000156716
-14.2	0.648084	0.000154905
-14.2	0.66899	0.000155373
-14.2	0.689895	0.000155319
-14.2	0.710801	0.000152951
-14.2	0.731707	0.000147502
-14.2	0.752613	0.000139085
-14.2	0.773519	0.000128465
-14.2	0.794425	0.00011679
-14.2	0.815331	0.00010532
-14.2	0.836237	9.51691e-05
-14.2	0.857143	8.70649e-05
-14.2	0.878049	8.11917e-05
-14.2	0.898955	7.72008e-05
-14.2	0.919861	7.44173e-05
-14.2	0.940767	7.21195e-05
-14.2	0.961672	6.97371e-05
-14.2	0.982578	6.69203e-05
-14.2	1.00348	6.35212e-05
-14.2	1.02439	5.95401e-05
-14.2	1.0453	5.50713e-05
-14.2	1.0662	5.02583e-05
-14.2	1.08711	4.52619e-05
-14.2	1.10801	4.02383e-05
-14.2	1.12892	3.53259e-05
-14.2	1.14983	3.06382e-05
-14.2	1.17073	2.62613e-05
-14.2	1.19164	2.22539e-05
-14.2	1.21254	1.865e-05
-14.2	1.23345	1.54622e-05
-14.2	1.25436	1.26855e-05
-14.2	1.27526	1.03018e-05
-14.2	1.29617	8.28326e-06
-14.2	1.31707	6.59608e-06
-14.2	1.33798	5.2033e-06
-14.2	1.35888	4.06716e-06
-14.2	1.37979	3.15089e-06
-14.2	1.4007	2.42003e-06
-14.2	1.4216	1.84316e-06
-14.2	1.44251	1.39246e-06
-14.2	1.46341	1.04373e-06
-14.2	1.48432	7.76433e-07
-14.2	1.50523	5.73383e-07
-14.2	1.52613	4.20464e-07
-14.2	1.54704	3.06246e-07
-14.2	1.56794	2.21606e-07
-14.2	1.58885	1.59357e-07
-14.2	1.60976	1.13904e-07
-14.2	1.63066	8.09446e-08
-14.2	1.65157	5.72006e-08
-14.2	1.67247	4.0203e-08
-14.2	1.69338	2.81082e-08
-14.2	1.71429	1.95517e-08
-14.2	1.73519	1.35322e-08
-14.2	1.7561	9.32013e-09
-14.2	1.777	6.38825e-09
-14.2	1.79791	4.35785e-09
-14.2	1.81882	2.95876e-09
-14.2	1.83972	1.99942e-09
-14.2	1.86063	1.34481e-09
-14.2	1.88153	9.00275e-10
-14.2	1.90244	5.99852e-10
-14.2	1.92335	3.97793e-10
-14.2	1.94425	2.62543e-10
-14.2	1.96516	1.72449e-10
-14.2	1.98606	1.12725e-10
-14.2	2.00697	7.33257e-11
-14.2	2.02787	4.74627e-11
-14.2	2.04878	3.05693e-11
-14.2	2.06969	1.95899e-11
-14.2	2.09059	1.24902e-11
-14.2	2.1115	7.92275e-12
-14.2	2.1324	4.9995e-12
-14.2	2.15331	3.13835e-12
-14.2	2.17422	1.95967e-12
-14.2	2.19512	1.21718e-12
-14.2	2.21603	7.51992e-13
-14.2	2.23693	4.62127e-13
-14.2	2.25784	2.82501e-13
-14.2	2.27875	1.71803e-13
-14.2	2.29965	1.0396e-13
-14.2	2.32056	6.26105e-14
-14.2	2.34146	3.75443e-14
-14.2	2.36237	2.24289e-14
-14.2	2.38327	1.33594e-14
-14.2	2.40418	7.94212e-15
-14.2	2.42509	4.71895e-15
-14.2	2.44599	2.80685e-15
-14.2	2.4669	1.6744e-15
-14.2	2.4878	1.00366e-15
-14.2	2.50871	6.05522e-16
-14.2	2.52962	3.68143e-16
-14.2	2.55052	2.25659e-16
-14.2	2.57143	1.39407e-16
-14.2	2.59233	8.67028e-17
-14.2	2.61324	5.41988e-17
-14.2	2.63415	3.39897e-17
-14.2	2.65505	2.13456e-17
-14.2	2.67596	1.34016e-17
-14.2	2.69686	8.40044e-18
-14.2	2.71777	5.25138e-18
-14.2	2.73868	3.27131e-18
-14.2	2.75958	2.02952e-18
-14.2	2.78049	1.25348e-18
-14.2	2.80139	7.70503e-19
-14.2	2.8223	4.71302e-19
-14.2	2.84321	2.8685e-19
-14.2	2.86411	1.73712e-19
-14.2	2.88502	1.04671e-19
-14.2	2.90592	6.27572e-20
-14.2	2.92683	3.74423e-20
-14.2	2.94774	2.22307e-20
-14.2	2.96864	1.31361e-20
-14.2	2.98955	7.72577e-21
-14.2	3.01045	4.52282e-21
-14.2	3.03136	2.63576e-21
-14.2	3.05226	1.52921e-21
-14.2	3.07317	8.83334e-22
-14.2	3.09408	5.08059e-22
-14.2	3.11498	2.90983e-22
-14.2	3.13589	1.65964e-22
-14.2	3.15679	9.42727e-23
-14.2	3.1777	5.33346e-23
-14.2	3.19861	3.00546e-23
-14.2	3.21951	1.68701e-23
-14.2	3.24042	9.43309e-24
-14.2	3.26132	5.25462e-24
-14.2	3.28223	2.91609e-24
-14.2	3.30314	1.61233e-24
-14.2	3.32404	8.88221e-25
-14.2	3.34495	4.87547e-25
-14.2	3.36585	2.6666e-25
-14.2	3.38676	1.45331e-25
-14.2	3.40767	7.8929e-26
-14.2	3.42857	4.2717e-26
-14.2	3.44948	2.30391e-26
-14.2	3.47038	1.23833e-26
-14.2	3.49129	6.63331e-27
-14.2	3.5122	3.5412e-27
-14.2	3.5331	1.88411e-27
-14.2	3.55401	9.99086e-28
-14.2	3.57491	5.28017e-28
-14.2	3.59582	2.78129e-28
-14.2	3.61673	1.46016e-28
-14.2	3.63763	7.64043e-29
-14.2	3.65854	3.98473e-29
-14.2	3.67944	2.07131e-29
-14.2	3.70035	1.07315e-29
-14.2	3.72125	5.54176e-30
-14.2	3.74216	2.85237e-30
-14.2	3.76307	1.46331e-30
-14.2	3.78397	7.48234e-31
-14.2	3.80488	3.8134e-31
-14.2	3.82578	1.93713e-31
-14.2	3.84669	9.80796e-32
-14.2	3.8676	4.94959e-32
-14.2	3.8885	2.48961e-32
-14.2	3.90941	1.24813e-32
-14.2	3.93031	6.23678e-33
-14.2	3.95122	3.10618e-33
-14.2	3.97213	1.54191e-33
-14.2	3.99303	7.62881e-34
-14.2	4.01394	3.76198e-34
-14.2	4.03484	1.84901e-34
-14.2	4.05575	9.05774e-35
-14.2	4.07665	4.42242e-35
-14.2	4.09756	2.15207e-35
-14.2	4.11847	1.04378e-35
-14.2	4.13937	5.04562e-36
-14.2	4.16028	2.43093e-36
-14.2	4.18119	1.16729e-36
-14.2	4.20209	5.58645e-37
-14.2	4.223	2.66465e-37
-14.2	4.2439	1.26674e-37
-14.2	4.26481	6.0018e-38
-14.2	4.28571	2.83411e-38
-14.2	4.30662	1.3338e-38
-14.2	4.32753	6.25615e-39
-14.2	4.34843	2.92456e-39
-14.2	4.36934	1.36254e-39
-14.2	4.39024	6.32665e-40
-14.2	4.41115	2.92773e-40
-14.2	4.43206	1.35027e-40
-14.2	4.45296	6.20642e-41
-14.2	4.47387	2.8431e-41
-14.2	4.49477	1.29799e-41
-14.2	4.51568	5.90575e-42
-14.2	4.53658	2.67797e-42
-14.2	4.55749	1.21021e-42
-14.2	4.5784	5.45057e-43
-14.2	4.5993	2.44649e-43
-14.2	4.62021	1.09438e-43
-14.2	4.64112	4.87877e-44
-14.2	4.66202	2.16757e-44
-14.2	4.68293	9.59742e-45
-14.2	4.70383	4.235e-45
-14.2	4.72474	1.86238e-45
-14.2	4.74564	8.16206e-46
-14.2	4.76655	3.56488e-46
-14.2	4.78746	1.55169e-46
-14.2	4.80836	6.73097e-47
-14.2	4.82927	2.9098e-47
-14.2	4.85017	1.2536e-47
-14.2	4.87108	5.3823e-48
-14.2	4.89199	2.30296e-48
-14.2	4.91289	9.82005e-49
-14.2	4.9338	4.17302e-49
-14.2	4.9547	1.76724e-49
-14.2	4.97561	7.45845e-50
-14.2	4.99652	3.13696e-50
-14.2	5.01742	1.31485e-50
-14.2	5.03833	5.49223e-51
-14.2	5.05923	2.28627e-51
-14.2	5.08014	9.48442e-52
-14.2	5.10105	3.92102e-52
-14.2	5.12195	1.61544e-52
-14.2	5.14286	6.63266e-53
-14.2	5.16376	2.71386e-53
-14.2	5.18467	1.1066e-53
-14.2	5.20557	4.4967e-54
-14.2	5.22648	1.82096e-54
-14.2	5.24739	7.34869e-55
-14.2	5.26829	2.95543e-55
-14.2	5.2892	1.18449e-55
-14.2	5.31011	4.73089e-56
-14.2	5.33101	1.88302e-56
-14.2	5.35192	7.4691e-57
-14.2	5.37282	2.95244e-57
-14.2	5.39373	1.16303e-57
-14.2	5.41463	4.56566e-58
-14.2	5.43554	1.78613e-58
-14.2	5.45645	6.96343e-59
-14.2	5.47735	2.70539e-59
-14.2	5.49826	1.04746e-59
-14.2	5.51916	4.04148e-60
-14.2	5.54007	1.55397e-60
-14.2	5.56098	5.95444e-61
-14.2	5.58188	2.27373e-61
-14.2	5.60279	8.65231e-62
-14.2	5.62369	3.28113e-62
-14.2	5.6446	1.23997e-62
-14.2	5.6655	4.66977e-63
-14.2	5.68641	1.75257e-63
-14.2	5.70732	6.55471e-64
-14.2	5.72822	2.44302e-64
-14.2	5.74913	9.07395e-65
-14.2	5.77004	3.35862e-65
-14.2	5.79094	1.23886e-65
-14.2	5.81185	4.55385e-66
-14.2	5.83275	1.66813e-66
-14.2	5.85366	6.08944e-67
-14.2	5.87456	2.21523e-67
-14.2	5.89547	8.03076e-68
-14.2	5.91638	2.90127e-68
-14.2	5.93728	1.04452e-68
-14.2	5.95819	3.74745e-69
-14.2	5.97909	1.33984e-69
-14.2	6	4.77377e-70
-14.15	0	0.000602828
-14.15	0.020906	0.00122269
-14.15	0.041812	0.00168592
-14.15	0.062718	0.0019831
-14.15	0.083624	0.0021723
-14.15	0.10453	0.00228396
-14.15	0.125436	0.0023412
-14.15	0.146341	0.00236081
-14.15	0.167247	0.00235115
-14.15	0.188153	0.00231166
-14.15	0.209059	0.00223603
-14.15	0.229965	0.00211769
-14.15	0.250871	0.0019552
-14.15	0.271777	0.00175541
-14.15	0.292683	0.00153382
-14.15	0.313589	0.00131204
-14.15	0.334495	0.00111298
-14.15	0.355401	0.0009538
-14.15	0.376307	0.000838602
-14.15	0.397213	0.000756572
-14.15	0.418118	0.000689536
-14.15	0.439024	0.000622628
-14.15	0.45993	0.000549426
-14.15	0.480836	0.000471034
-14.15	0.501742	0.000392763
-14.15	0.522648	0.000320961
-14.15	0.543554	0.000260814
-14.15	0.56446	0.000215231
-14.15	0.585366	0.00018458
-14.15	0.606272	0.000167032
-14.15	0.627178	0.000159296
-14.15	0.648084	0.000157514
-14.15	0.66899	0.000158067
-14.15	0.689895	0.000158109
-14.15	0.710801	0.000155808
-14.15	0.731707	0.000150368
-14.15	0.752613	0.000141888
-14.15	0.773519	0.000131138
-14.15	0.794425	0.000119282
-14.15	0.815331	0.000107609
-14.15	0.836237	9.7267e-05
-14.15	0.857143	8.90156e-05
-14.15	0.878049	8.30586e-05
-14.15	0.898955	7.90482e-05
-14.15	0.919861	7.62933e-05
-14.15	0.940767	7.40477e-05
-14.15	0.961672	7.17179e-05
-14.15	0.982578	6.89372e-05
-14.15	1.00348	6.55472e-05
-14.15	1.02439	6.1544e-05
-14.15	1.0453	5.70217e-05
-14.15	1.0662	5.21268e-05
-14.15	1.08711	4.70245e-05
-14.15	1.10801	4.18766e-05
-14.15	1.12892	3.68271e-05
-14.15	1.14983	3.19953e-05
-14.15	1.17073	2.7472e-05
-14.15	1.19164	2.33206e-05
-14.15	1.21254	1.95785e-05
-14.15	1.23345	1.62609e-05
-14.15	1.25436	1.33648e-05
-14.15	1.27526	1.08732e-05
-14.15	1.29617	8.75871e-06
-14.15	1.31707	6.9876e-06
-14.15	1.33798	5.52244e-06
-14.15	1.35888	4.32473e-06
-14.15	1.37979	3.3568e-06
-14.15	1.4007	2.5831e-06
-14.15	1.4216	1.97115e-06
-14.15	1.44251	1.49203e-06
-14.15	1.46341	1.12055e-06
-14.15	1.48432	8.35219e-07
-14.15	1.50523	6.18015e-07
-14.15	1.52613	4.54094e-07
-14.15	1.54704	3.31403e-07
-14.15	1.56794	2.40294e-07
-14.15	1.58885	1.73146e-07
-14.15	1.60976	1.24014e-07
-14.15	1.63066	8.83108e-08
-14.15	1.65157	6.25359e-08
-14.15	1.67247	4.40452e-08
-14.15	1.69338	3.08599e-08
-14.15	1.71429	2.15118e-08
-14.15	1.73519	1.4921e-08
-14.15	1.7561	1.02992e-08
-14.15	1.777	7.075e-09
-14.15	1.79791	4.83716e-09
-14.15	1.81882	3.29165e-09
-14.15	1.83972	2.2295e-09
-14.15	1.86063	1.50305e-09
-14.15	1.88153	1.00858e-09
-14.15	1.90244	6.73624e-10
-14.15	1.92335	4.47795e-10
-14.15	1.94425	2.96268e-10
-14.15	1.96516	1.95083e-10
-14.15	1.98606	1.27839e-10
-14.15	2.00697	8.33683e-11
-14.15	2.02787	5.41013e-11
-14.15	2.04878	3.49352e-11
-14.15	2.06969	2.24463e-11
-14.15	2.09059	1.43492e-11
-14.15	2.1115	9.12614e-12
-14.15	2.1324	5.77433e-12
-14.15	2.15331	3.63453e-12
-14.15	2.17422	2.27566e-12
-14.15	2.19512	1.4173e-12
-14.15	2.21603	8.78019e-13
-14.15	2.23693	5.41047e-13
-14.15	2.25784	3.31642e-13
-14.15	2.27875	2.0223e-13
-14.15	2.29965	1.22695e-13
-14.15	2.32056	7.40844e-14
-14.15	2.34146	4.45353e-14
-14.15	2.36237	2.66684e-14
-14.15	2.38327	1.59198e-14
-14.15	2.40418	9.48353e-15
-14.15	2.42509	5.64506e-15
-14.15	2.44599	3.36307e-15
-14.15	2.4669	2.00899e-15
-14.15	2.4878	1.20569e-15
-14.15	2.50871	7.28262e-16
-14.15	2.52962	4.4331e-16
-14.15	2.55052	2.72122e-16
-14.15	2.57143	1.68402e-16
-14.15	2.59233	1.04957e-16
-14.15	2.61324	6.57736e-17
-14.15	2.63415	4.13664e-17
-14.15	2.65505	2.606e-17
-14.15	2.67596	1.64169e-17
-14.15	2.69686	1.03271e-17
-14.15	2.71777	6.47951e-18
-14.15	2.73868	4.05151e-18
-14.15	2.75958	2.52312e-18
-14.15	2.78049	1.5643e-18
-14.15	2.80139	9.65259e-19
-14.15	2.8223	5.92704e-19
-14.15	2.84321	3.62128e-19
-14.15	2.86411	2.20143e-19
-14.15	2.88502	1.33158e-19
-14.15	2.90592	8.01433e-20
-14.15	2.92683	4.79986e-20
-14.15	2.94774	2.86076e-20
-14.15	2.96864	1.6969e-20
-14.15	2.98955	1.00183e-20
-14.15	3.01045	5.88737e-21
-14.15	3.03136	3.44414e-21
-14.15	3.05226	2.00588e-21
-14.15	3.07317	1.16314e-21
-14.15	3.09408	6.71569e-22
-14.15	3.11498	3.86115e-22
-14.15	3.13589	2.21076e-22
-14.15	3.15679	1.26065e-22
-14.15	3.1777	7.15982e-23
-14.15	3.19861	4.05038e-23
-14.15	3.21951	2.28244e-23
-14.15	3.24042	1.28126e-23
-14.15	3.26132	7.16525e-24
-14.15	3.28223	3.99215e-24
-14.15	3.30314	2.21606e-24
-14.15	3.32404	1.22567e-24
-14.15	3.34495	6.7547e-25
-14.15	3.36585	3.70929e-25
-14.15	3.38676	2.02976e-25
-14.15	3.40767	1.10683e-25
-14.15	3.42857	6.01469e-26
-14.15	3.44948	3.25727e-26
-14.15	3.47038	1.75797e-26
-14.15	3.49129	9.45582e-27
-14.15	3.5122	5.06901e-27
-14.15	3.5331	2.70827e-27
-14.15	3.55401	1.44216e-27
-14.15	3.57491	7.65404e-28
-14.15	3.59582	4.04885e-28
-14.15	3.61673	2.13472e-28
-14.15	3.63763	1.12181e-28
-14.15	3.65854	5.87589e-29
-14.15	3.67944	3.06765e-29
-14.15	3.70035	1.59631e-29
-14.15	3.72125	8.27957e-30
-14.15	3.74216	4.28037e-30
-14.15	3.76307	2.20566e-30
-14.15	3.78397	1.13287e-30
-14.15	3.80488	5.79965e-31
-14.15	3.82578	2.95944e-31
-14.15	3.84669	1.50522e-31
-14.15	3.8676	7.63082e-32
-14.15	3.8885	3.8559e-32
-14.15	3.90941	1.94205e-32
-14.15	3.93031	9.74932e-33
-14.15	3.95122	4.87828e-33
-14.15	3.97213	2.43297e-33
-14.15	3.99303	1.20943e-33
-14.15	4.01394	5.99241e-34
-14.15	4.03484	2.95933e-34
-14.15	4.05575	1.45666e-34
-14.15	4.07665	7.14644e-35
-14.15	4.09756	3.49454e-35
-14.15	4.11847	1.70317e-35
-14.15	4.13937	8.2735e-36
-14.15	4.16028	4.00575e-36
-14.15	4.18119	1.93304e-36
-14.15	4.20209	9.2973e-37
-14.15	4.223	4.45688e-37
-14.15	4.2439	2.12942e-37
-14.15	4.26481	1.01402e-37
-14.15	4.28571	4.81267e-38
-14.15	4.30662	2.27655e-38
-14.15	4.32753	1.07329e-38
-14.15	4.34843	5.04322e-39
-14.15	4.36934	2.36181e-39
-14.15	4.39024	1.10237e-39
-14.15	4.41115	5.12811e-40
-14.15	4.43206	2.37754e-40
-14.15	4.45296	1.0986e-40
-14.15	4.47387	5.05934e-41
-14.15	4.49477	2.32213e-41
-14.15	4.51568	1.06223e-41
-14.15	4.53658	4.84267e-42
-14.15	4.55749	2.20033e-42
-14.15	4.5784	9.96382e-43
-14.15	4.5993	4.49673e-43
-14.15	4.62021	2.02255e-43
-14.15	4.64112	9.0664e-44
-14.15	4.66202	4.05042e-44
-14.15	4.68293	1.80341e-44
-14.15	4.70383	8.00232e-45
-14.15	4.72474	3.53888e-45
-14.15	4.74564	1.55971e-45
-14.15	4.76655	6.85085e-46
-14.15	4.78746	2.99897e-46
-14.15	4.80836	1.30835e-46
-14.15	4.82927	5.68849e-47
-14.15	4.85017	2.46487e-47
-14.15	4.87108	1.06442e-47
-14.15	4.89199	4.58091e-48
-14.15	4.91289	1.96477e-48
-14.15	4.9338	8.39832e-49
-14.15	4.9547	3.5776e-49
-14.15	4.97561	1.51883e-49
-14.15	4.99652	6.42606e-50
-14.15	5.01742	2.70956e-50
-14.15	5.03833	1.13859e-50
-14.15	5.05923	4.7682e-51
-14.15	5.08014	1.99002e-51
-14.15	5.10105	8.27704e-52
-14.15	5.12195	3.4309e-52
-14.15	5.14286	1.41728e-52
-14.15	5.16376	5.83468e-53
-14.15	5.18467	2.39382e-53
-14.15	5.20557	9.78769e-54
-14.15	5.22648	3.98824e-54
-14.15	5.24739	1.61955e-54
-14.15	5.26829	6.55422e-55
-14.15	5.2892	2.64338e-55
-14.15	5.31011	1.06245e-55
-14.15	5.33101	4.25568e-56
-14.15	5.35192	1.69879e-56
-14.15	5.37282	6.75806e-57
-14.15	5.39373	2.67925e-57
-14.15	5.41463	1.05856e-57
-14.15	5.43554	4.168e-58
-14.15	5.45645	1.6355e-58
-14.15	5.47735	6.39559e-59
-14.15	5.49826	2.49241e-59
-14.15	5.51916	9.67985e-60
-14.15	5.54007	3.7465e-60
-14.15	5.56098	1.44508e-60
-14.15	5.58188	5.55475e-61
-14.15	5.60279	2.12787e-61
-14.15	5.62369	8.12335e-62
-14.15	5.6446	3.09052e-62
-14.15	5.6655	1.17175e-62
-14.15	5.68641	4.42739e-63
-14.15	5.70732	1.66712e-63
-14.15	5.72822	6.25592e-64
-14.15	5.74913	2.3395e-64
-14.15	5.77004	8.7189e-65
-14.15	5.79094	3.23822e-65
-14.15	5.81185	1.19855e-65
-14.15	5.83275	4.42094e-66
-14.15	5.85366	1.62509e-66
-14.15	5.87456	5.95315e-67
-14.15	5.89547	2.17331e-67
-14.15	5.91638	7.90681e-68
-14.15	5.93728	2.86673e-68
-14.15	5.95819	1.0358e-68
-14.15	5.97909	3.7297e-69
-14.15	6	1.33837e-69
-14.1	0	0.000602829
-14.1	0.020906	0.00122272
-14.1	0.041812	0.00168608
-14.1	0.062718	0.00198352
-14.1	0.083624	0.00217312
-14.1	0.10453	0.00228534
-14.1	0.125436	0.00234325
-14.1	0.146341	0.00236363
-14.1	0.167247	0.00235482
-14.1	0.188153	0.00231621
-14.1	0.209059	0.00224144
-14.1	0.229965	0.00212388
-14.1	0.250871	0.00196201
-14.1	0.271777	0.00176266
-14.1	0.292683	0.00154127
-14.1	0.313589	0.00131949
-14.1	0.334495	0.00112029
-14.1	0.355401	0.000960898
-14.1	0.376307	0.000845477
-14.1	0.397213	0.000763244
-14.1	0.418118	0.000696007
-14.1	0.439024	0.000628846
-14.1	0.45993	0.00055529
-14.1	0.480836	0.000476427
-14.1	0.501742	0.000397597
-14.1	0.522648	0.000325204
-14.1	0.543554	0.000264501
-14.1	0.56446	0.000218453
-14.1	0.585366	0.000187464
-14.1	0.606272	0.000169718
-14.1	0.627178	0.000161913
-14.1	0.648084	0.00016016
-14.1	0.66899	0.000160802
-14.1	0.689895	0.000160943
-14.1	0.710801	0.000158712
-14.1	0.731707	0.000153283
-14.1	0.752613	0.000144742
-14.1	0.773519	0.000133861
-14.1	0.794425	0.000121821
-14.1	0.815331	0.000109942
-14.1	0.836237	9.94052e-05
-14.1	0.857143	9.10033e-05
-14.1	0.878049	8.49611e-05
-14.1	0.898955	8.09321e-05
-14.1	0.919861	7.82087e-05
-14.1	0.940767	7.60195e-05
-14.1	0.961672	7.37473e-05
-14.1	0.982578	7.10074e-05
-14.1	1.00348	6.76308e-05
-14.1	1.02439	6.36086e-05
-14.1	1.0453	5.90349e-05
-14.1	1.0662	5.40588e-05
-14.1	1.08711	4.88502e-05
-14.1	1.10801	4.35764e-05
-14.1	1.12892	3.83875e-05
-14.1	1.14983	3.34082e-05
-14.1	1.17073	2.87349e-05
-14.1	1.19164	2.44352e-05
-14.1	1.21254	2.05504e-05
-14.1	1.23345	1.70984e-05
-14.1	1.25436	1.40784e-05
-14.1	1.27526	1.14745e-05
-14.1	1.29617	9.26002e-06
-14.1	1.31707	7.40117e-06
-14.1	1.33798	5.86018e-06
-14.1	1.35888	4.59785e-06
-14.1	1.37979	3.57554e-06
-14.1	1.4007	2.75667e-06
-14.1	1.4216	2.10764e-06
-14.1	1.44251	1.59843e-06
-14.1	1.46341	1.2028e-06
-14.1	1.48432	8.98278e-07
-14.1	1.50523	6.65985e-07
-14.1	1.52613	4.90312e-07
-14.1	1.54704	3.5855e-07
-14.1	1.56794	2.605e-07
-14.1	1.58885	1.88086e-07
-14.1	1.60976	1.3499e-07
-14.1	1.63066	9.63243e-08
-14.1	1.65157	6.83521e-08
-14.1	1.67247	4.82425e-08
-14.1	1.69338	3.38721e-08
-14.1	1.71429	2.3662e-08
-14.1	1.73519	1.64479e-08
-14.1	1.7561	1.1378e-08
-14.1	1.777	7.83332e-09
-14.1	1.79791	5.36761e-09
-14.1	1.81882	3.66089e-09
-14.1	1.83972	2.48528e-09
-14.1	1.86063	1.67938e-09
-14.1	1.88153	1.12956e-09
-14.1	1.90244	7.56216e-10
-14.1	1.92335	5.03911e-10
-14.1	1.94425	3.34209e-10
-14.1	1.96516	2.20609e-10
-14.1	1.98606	1.44928e-10
-14.1	2.00697	9.4751e-11
-14.1	2.02787	6.16451e-11
-14.1	2.04878	3.99093e-11
-14.1	2.06969	2.5709e-11
-14.1	2.09059	1.64782e-11
-14.1	2.1115	1.0508e-11
-14.1	2.1324	6.6665e-12
-14.1	2.15331	4.2074e-12
-14.1	2.17422	2.64148e-12
-14.1	2.19512	1.64962e-12
-14.1	2.21603	1.02473e-12
-14.1	2.23693	6.33172e-13
-14.1	2.25784	3.89164e-13
-14.1	2.27875	2.37944e-13
-14.1	2.29965	1.44746e-13
-14.1	2.32056	8.76246e-14
-14.1	2.34146	5.28065e-14
-14.1	2.36237	3.16967e-14
-14.1	2.38327	1.89637e-14
-14.1	2.40418	1.132e-14
-14.1	2.42509	6.75057e-15
-14.1	2.44599	4.02814e-15
-14.1	2.4669	2.40961e-15
-14.1	2.4878	1.44787e-15
-14.1	2.50871	8.75522e-16
-14.1	2.52962	5.33573e-16
-14.1	2.55052	3.27971e-16
-14.1	2.57143	2.033e-16
-14.1	2.59233	1.26965e-16
-14.1	2.61324	7.97591e-17
-14.1	2.63415	5.03028e-17
-14.1	2.65505	3.17886e-17
-14.1	2.67596	2.00931e-17
-14.1	2.69686	1.26844e-17
-14.1	2.71777	7.98772e-18
-14.1	2.73868	5.01329e-18
-14.1	2.75958	3.13394e-18
-14.1	2.78049	1.95044e-18
-14.1	2.80139	1.20816e-18
-14.1	2.8223	7.44708e-19
-14.1	2.84321	4.5675e-19
-14.1	2.86411	2.78732e-19
-14.1	2.88502	1.69245e-19
-14.1	2.90592	1.02253e-19
-14.1	2.92683	6.14752e-20
-14.1	2.94774	3.678e-20
-14.1	2.96864	2.19001e-20
-14.1	2.98955	1.2979e-20
-14.1	3.01045	7.65647e-21
-14.1	3.03136	4.49622e-21
-14.1	3.05226	2.62866e-21
-14.1	3.07317	1.53011e-21
-14.1	3.09408	8.86846e-22
-14.1	3.11498	5.11851e-22
-14.1	3.13589	2.94198e-22
-14.1	3.15679	1.68411e-22
-14.1	3.1777	9.60195e-23
-14.1	3.19861	5.45304e-23
-14.1	3.21951	3.08484e-23
-14.1	3.24042	1.73847e-23
-14.1	3.26132	9.76037e-24
-14.1	3.28223	5.45947e-24
-14.1	3.30314	3.04257e-24
-14.1	3.32404	1.6895e-24
-14.1	3.34495	9.34801e-25
-14.1	3.36585	5.15397e-25
-14.1	3.38676	2.83166e-25
-14.1	3.40767	1.55035e-25
-14.1	3.42857	8.45912e-26
-14.1	3.44948	4.59977e-26
-14.1	3.47038	2.49273e-26
-14.1	3.49129	1.34632e-26
-14.1	3.5122	7.24722e-27
-14.1	3.5331	3.88819e-27
-14.1	3.55401	2.07914e-27
-14.1	3.57491	1.10813e-27
-14.1	3.59582	5.88663e-28
-14.1	3.61673	3.11689e-28
-14.1	3.63763	1.64497e-28
-14.1	3.65854	8.65325e-29
-14.1	3.67944	4.5372e-29
-14.1	3.70035	2.3713e-29
-14.1	3.72125	1.23531e-29
-14.1	3.74216	6.41446e-30
-14.1	3.76307	3.31999e-30
-14.1	3.78397	1.71281e-30
-14.1	3.80488	8.80792e-31
-14.1	3.82578	4.51474e-31
-14.1	3.84669	2.30668e-31
-14.1	3.8676	1.17472e-31
-14.1	3.8885	5.96311e-32
-14.1	3.90941	3.0172e-32
-14.1	3.93031	1.52169e-32
-14.1	3.95122	7.64958e-33
-14.1	3.97213	3.83298e-33
-14.1	3.99303	1.91436e-33
-14.1	4.01394	9.53003e-34
-14.1	4.03484	4.72879e-34
-14.1	4.05575	2.33877e-34
-14.1	4.07665	1.15294e-34
-14.1	4.09756	5.66504e-35
-14.1	4.11847	2.77445e-35
-14.1	4.13937	1.35434e-35
-14.1	4.16028	6.5895e-36
-14.1	4.18119	3.19558e-36
-14.1	4.20209	1.54461e-36
-14.1	4.223	7.4414e-37
-14.1	4.2439	3.57322e-37
-14.1	4.26481	1.71013e-37
-14.1	4.28571	8.15765e-38
-14.1	4.30662	3.87849e-38
-14.1	4.32753	1.8379e-38
-14.1	4.34843	8.68044e-39
-14.1	4.36934	4.0862e-39
-14.1	4.39024	1.91714e-39
-14.1	4.41115	8.96487e-40
-14.1	4.43206	4.17819e-40
-14.1	4.45296	1.94082e-40
-14.1	4.47387	8.98533e-41
-14.1	4.49477	4.14603e-41
-14.1	4.51568	1.90669e-41
-14.1	4.53658	8.73929e-42
-14.1	4.55749	3.99225e-42
-14.1	4.5784	1.81763e-42
-14.1	4.5993	8.24779e-43
-14.1	4.62021	3.73003e-43
-14.1	4.64112	1.68124e-43
-14.1	4.66202	7.55245e-44
-14.1	4.68293	3.38132e-44
-14.1	4.70383	1.50877e-44
-14.1	4.72474	6.70965e-45
-14.1	4.74564	2.97381e-45
-14.1	4.76655	1.3136e-45
-14.1	4.78746	5.78294e-46
-14.1	4.80836	2.53728e-46
-14.1	4.82927	1.10949e-46
-14.1	4.85017	4.83517e-47
-14.1	4.87108	2.10006e-47
-14.1	4.89199	9.09043e-48
-14.1	4.91289	3.92165e-48
-14.1	4.9338	1.6861e-48
-14.1	4.9547	7.22482e-49
-14.1	4.97561	3.08532e-49
-14.1	4.99652	1.31312e-49
-14.1	5.01742	5.56972e-50
-14.1	5.03833	2.35446e-50
-14.1	5.05923	9.91921e-51
-14.1	5.08014	4.16475e-51
-14.1	5.10105	1.74272e-51
-14.1	5.12195	7.26761e-52
-14.1	5.14286	3.02051e-52
-14.1	5.16376	1.25111e-52
-14.1	5.18467	5.16456e-53
-14.1	5.20557	2.12469e-53
-14.1	5.22648	8.71128e-54
-14.1	5.24739	3.55952e-54
-14.1	5.26829	1.44952e-54
-14.1	5.2892	5.88272e-55
-14.1	5.31011	2.37933e-55
-14.1	5.33101	9.59078e-56
-14.1	5.35192	3.85278e-56
-14.1	5.37282	1.54247e-56
-14.1	5.39373	6.1543e-57
-14.1	5.41463	2.44716e-57
-14.1	5.43554	9.69764e-58
-14.1	5.45645	3.82992e-58
-14.1	5.47735	1.50742e-58
-14.1	5.49826	5.91286e-59
-14.1	5.51916	2.31143e-59
-14.1	5.54007	9.00499e-60
-14.1	5.56098	3.49627e-60
-14.1	5.58188	1.35284e-60
-14.1	5.60279	5.2168e-61
-14.1	5.62369	2.00485e-61
-14.1	5.6446	7.67851e-62
-14.1	5.6655	2.93083e-62
-14.1	5.68641	1.11486e-62
-14.1	5.70732	4.22641e-63
-14.1	5.72822	1.59675e-63
-14.1	5.74913	6.01204e-64
-14.1	5.77004	2.25592e-64
-14.1	5.79094	8.4361e-65
-14.1	5.81185	3.14396e-65
-14.1	5.83275	1.16769e-65
-14.1	5.85366	4.32213e-66
-14.1	5.87456	1.59435e-66
-14.1	5.89547	5.86117e-67
-14.1	5.91638	2.14735e-67
-14.1	5.93728	7.84035e-68
-14.1	5.95819	2.85289e-68
-14.1	5.97909	1.03455e-68
-14.1	6	3.7388e-69
-14.05	0	0.00060283
-14.05	0.020906	0.00122275
-14.05	0.041812	0.00168624
-14.05	0.062718	0.00198394
-14.05	0.083624	0.00217395
-14.05	0.10453	0.00228671
-14.05	0.125436	0.00234529
-14.05	0.146341	0.00236645
-14.05	0.167247	0.00235849
-14.05	0.188153	0.00232076
-14.05	0.209059	0.00224686
-14.05	0.229965	0.00213007
-14.05	0.250871	0.00196884
-14.05	0.271777	0.00176992
-14.05	0.292683	0.00154874
-14.05	0.313589	0.00132697
-14.05	0.334495	0.00112764
-14.05	0.355401	0.000968036
-14.05	0.376307	0.000852396
-14.05	0.397213	0.000769964
-14.05	0.418118	0.000702528
-14.05	0.439024	0.000635115
-14.05	0.45993	0.000561205
-14.05	0.480836	0.000481872
-14.05	0.501742	0.000402482
-14.05	0.522648	0.000329495
-14.05	0.543554	0.000268232
-14.05	0.56446	0.000221715
-14.05	0.585366	0.000190386
-14.05	0.606272	0.000172441
-14.05	0.627178	0.000164565
-14.05	0.648084	0.000162845
-14.05	0.66899	0.000163577
-14.05	0.689895	0.000163822
-14.05	0.710801	0.000161665
-14.05	0.731707	0.000156249
-14.05	0.752613	0.000147647
-14.05	0.773519	0.000136634
-14.05	0.794425	0.000124409
-14.05	0.815331	0.00011232
-14.05	0.836237	0.000101584
-14.05	0.857143	9.30286e-05
-14.05	0.878049	8.68997e-05
-14.05	0.898955	8.28529e-05
-14.05	0.919861	8.0164e-05
-14.05	0.940767	7.80358e-05
-14.05	0.961672	7.58262e-05
-14.05	0.982578	7.31322e-05
-14.05	1.00348	6.97732e-05
-14.05	1.02439	6.57355e-05
-14.05	1.0453	6.11125e-05
-14.05	1.0662	5.60561e-05
-14.05	1.08711	5.07409e-05
-14.05	1.10801	4.53399e-05
-14.05	1.12892	4.0009e-05
-14.05	1.14983	3.48792e-05
-14.05	1.17073	3.00519e-05
-14.05	1.19164	2.55997e-05
-14.05	1.21254	2.15676e-05
-14.05	1.23345	1.79766e-05
-14.05	1.25436	1.4828e-05
-14.05	1.27526	1.21073e-05
-14.05	1.29617	9.7885e-06
-14.05	1.31707	7.83798e-06
-14.05	1.33798	6.21757e-06
-14.05	1.35888	4.88738e-06
-14.05	1.37979	3.80787e-06
-14.05	1.4007	2.94137e-06
-14.05	1.4216	2.25317e-06
-14.05	1.44251	1.7121e-06
-14.05	1.46341	1.29083e-06
-14.05	1.48432	9.65905e-07
-14.05	1.50523	7.17532e-07
-14.05	1.52613	5.29307e-07
-14.05	1.54704	3.87836e-07
-14.05	1.56794	2.82343e-07
-14.05	1.58885	2.04269e-07
-14.05	1.60976	1.46902e-07
-14.05	1.63066	1.0504e-07
-14.05	1.65157	7.46908e-08
-14.05	1.67247	5.28264e-08
-14.05	1.69338	3.71687e-08
-14.05	1.71429	2.60202e-08
-14.05	1.73519	1.81261e-08
-14.05	1.7561	1.25662e-08
-14.05	1.777	8.67042e-09
-14.05	1.79791	5.95446e-09
-14.05	1.81882	4.07032e-09
-14.05	1.83972	2.76954e-09
-14.05	1.86063	1.8758e-09
-14.05	1.88153	1.26463e-09
-14.05	1.90244	8.48652e-10
-14.05	1.92335	5.66865e-10
-14.05	1.94425	3.76876e-10
-14.05	1.96516	2.49386e-10
-14.05	1.98606	1.64241e-10
-14.05	2.00697	1.07648e-10
-14.05	2.02787	7.02142e-11
-14.05	2.04878	4.55739e-11
-14.05	2.06969	2.94345e-11
-14.05	2.09059	1.89156e-11
-14.05	2.1115	1.20943e-11
-14.05	2.1324	7.69333e-12
-14.05	2.15331	4.86852e-12
-14.05	2.17422	3.06482e-12
-14.05	2.19512	1.9192e-12
-14.05	2.21603	1.19544e-12
-14.05	2.23693	7.40664e-13
-14.05	2.25784	4.56467e-13
-14.05	2.27875	2.79845e-13
-14.05	2.29965	1.70686e-13
-14.05	2.32056	1.03596e-13
-14.05	2.34146	6.25884e-14
-14.05	2.36237	3.76583e-14
-14.05	2.38327	2.25812e-14
-14.05	2.40418	1.35072e-14
-14.05	2.42509	8.06978e-15
-14.05	2.44599	4.82309e-15
-14.05	2.4669	2.88913e-15
-14.05	2.4878	1.73806e-15
-14.05	2.50871	1.05214e-15
-14.05	2.52962	6.4192e-16
-14.05	2.55052	3.95071e-16
-14.05	2.57143	2.45279e-16
-14.05	2.59233	1.53481e-16
-14.05	2.61324	9.66444e-17
-14.05	2.63415	6.11198e-17
-14.05	2.65505	3.87434e-17
-14.05	2.67596	2.45709e-17
-14.05	2.69686	1.55658e-17
-14.05	2.71777	9.83814e-18
-14.05	2.73868	6.1978e-18
-14.05	2.75958	3.88913e-18
-14.05	2.78049	2.42971e-18
-14.05	2.80139	1.51082e-18
-14.05	2.8223	9.34853e-19
-14.05	2.84321	5.75578e-19
-14.05	2.86411	3.52597e-19
-14.05	2.88502	2.14917e-19
-14.05	2.90592	1.30345e-19
-14.05	2.92683	7.8664e-20
-14.05	2.94774	4.72439e-20
-14.05	2.96864	2.82382e-20
-14.05	2.98955	1.67991e-20
-14.05	3.01045	9.94787e-21
-14.05	3.03136	5.86416e-21
-14.05	3.05226	3.44152e-21
-14.05	3.07317	2.01094e-21
-14.05	3.09408	1.17e-21
-14.05	3.11498	6.7787e-22
-14.05	3.13589	3.91122e-22
-14.05	3.15679	2.24757e-22
-14.05	3.1777	1.28641e-22
-14.05	3.19861	7.334e-23
-14.05	3.21951	4.16507e-23
-14.05	3.24042	2.3564e-23
-14.05	3.26132	1.32814e-23
-14.05	3.28223	7.45819e-24
-14.05	3.30314	4.17287e-24
-14.05	3.32404	2.32632e-24
-14.05	3.34495	1.29228e-24
-14.05	3.36585	7.15336e-25
-14.05	3.38676	3.94593e-25
-14.05	3.40767	2.16914e-25
-14.05	3.42857	1.18833e-25
-14.05	3.44948	6.48803e-26
-14.05	3.47038	3.5304e-26
-14.05	3.49129	1.91462e-26
-14.05	3.5122	1.03489e-26
-14.05	3.5331	5.57535e-27
-14.05	3.55401	2.99378e-27
-14.05	3.57491	1.6023e-27
-14.05	3.59582	8.54775e-28
-14.05	3.61673	4.54513e-28
-14.05	3.63763	2.40898e-28
-14.05	3.65854	1.27267e-28
-14.05	3.67944	6.70184e-29
-14.05	3.70035	3.51782e-29
-14.05	3.72125	1.84059e-29
-14.05	3.74216	9.59934e-30
-14.05	3.76307	4.99035e-30
-14.05	3.78397	2.58598e-30
-14.05	3.80488	1.33575e-30
-14.05	3.82578	6.87751e-31
-14.05	3.84669	3.52973e-31
-14.05	3.8676	1.80574e-31
-14.05	3.8885	9.20817e-32
-14.05	3.90941	4.68052e-32
-14.05	3.93031	2.37146e-32
-14.05	3.95122	1.19767e-32
-14.05	3.97213	6.02922e-33
-14.05	3.99303	3.02538e-33
-14.05	4.01394	1.5132e-33
-14.05	4.03484	7.5441e-34
-14.05	4.05575	3.74897e-34
-14.05	4.07665	1.85698e-34
-14.05	4.09756	9.16841e-35
-14.05	4.11847	4.512e-35
-14.05	4.13937	2.21325e-35
-14.05	4.16028	1.08212e-35
-14.05	4.18119	5.2736e-36
-14.05	4.20209	2.56164e-36
-14.05	4.223	1.24026e-36
-14.05	4.2439	5.98525e-37
-14.05	4.26481	2.87892e-37
-14.05	4.28571	1.38024e-37
-14.05	4.30662	6.59555e-38
-14.05	4.32753	3.14138e-38
-14.05	4.34843	1.49129e-38
-14.05	4.36934	7.0562e-39
-14.05	4.39024	3.32773e-39
-14.05	4.41115	1.5642e-39
-14.05	4.43206	7.32828e-40
-14.05	4.45296	3.42196e-40
-14.05	4.47387	1.59262e-40
-14.05	4.49477	7.38767e-41
-14.05	4.51568	3.41558e-41
-14.05	4.53658	1.57391e-41
-14.05	4.55749	7.22857e-42
-14.05	4.5784	3.30888e-42
-14.05	4.5993	1.50961e-42
-14.05	4.62021	6.86442e-43
-14.05	4.64112	3.11096e-43
-14.05	4.66202	1.4052e-43
-14.05	4.68293	6.32605e-44
-14.05	4.70383	2.83842e-44
-14.05	4.72474	1.26932e-44
-14.05	4.74564	5.65734e-45
-14.05	4.76655	2.51305e-45
-14.05	4.78746	1.11259e-45
-14.05	4.80836	4.90928e-46
-14.05	4.82927	2.15896e-46
-14.05	4.85017	9.46268e-47
-14.05	4.87108	4.13359e-47
-14.05	4.89199	1.79963e-47
-14.05	4.91289	7.80876e-48
-14.05	4.9338	3.37693e-48
-14.05	4.9547	1.45547e-48
-14.05	4.97561	6.25205e-49
-14.05	4.99652	2.67659e-49
-14.05	5.01742	1.14204e-49
-14.05	5.03833	4.85645e-50
-14.05	5.05923	2.05823e-50
-14.05	5.08014	8.69374e-51
-14.05	5.10105	3.65979e-51
-14.05	5.12195	1.53547e-51
-14.05	5.14286	6.42043e-52
-14.05	5.16376	2.6756e-52
-14.05	5.18467	1.11125e-52
-14.05	5.20557	4.59982e-53
-14.05	5.22648	1.89759e-53
-14.05	5.24739	7.80185e-54
-14.05	5.26829	3.19688e-54
-14.05	5.2892	1.30554e-54
-14.05	5.31011	5.31354e-55
-14.05	5.33101	2.15532e-55
-14.05	5.35192	8.71307e-56
-14.05	5.37282	3.51045e-56
-14.05	5.39373	1.40957e-56
-14.05	5.41463	5.64081e-57
-14.05	5.43554	2.24971e-57
-14.05	5.45645	8.9422e-58
-14.05	5.47735	3.54235e-58
-14.05	5.49826	1.39852e-58
-14.05	5.51916	5.50272e-59
-14.05	5.54007	2.15782e-59
-14.05	5.56098	8.43301e-60
-14.05	5.58188	3.28458e-60
-14.05	5.60279	1.27499e-60
-14.05	5.62369	4.93243e-61
-14.05	5.6446	1.90171e-61
[truncated: 246,257+ more rows]

## Sheet: Fig.3h
FePc
-14.3	0	0.0174605
-14.3	0.020979	0.0355408
-14.3	0.041958	0.0492224
-14.3	0.062937	0.0580708
-14.3	0.083916	0.0633494
-14.3	0.104895	0.0654611
-14.3	0.125874	0.0647659
-14.3	0.146853	0.0618269
-14.3	0.167832	0.0574467
-14.3	0.188811	0.0525466
-14.3	0.20979	0.0479186
-14.3	0.230769	0.0439454
-14.3	0.251748	0.0404828
-14.3	0.272727	0.037038
-14.3	0.293706	0.0331156
-14.3	0.314685	0.0284786
-14.3	0.335664	0.0232181
-14.3	0.356643	0.0176906
-14.3	0.377622	0.0124097
-14.3	0.398601	0.00797301
-14.3	0.41958	0.0050759
-14.3	0.440559	0.00417546
-14.3	0.461538	0.00429982
-14.3	0.482517	0.00419714
-14.3	0.503497	0.00351578
-14.3	0.524476	0.00236173
-14.3	0.545455	0.00111027
-14.3	0.566434	0.00128124
-14.3	0.587413	0.00259471
-14.3	0.608392	0.00384038
-14.3	0.629371	0.00484019
-14.3	0.65035	0.0055612
-14.3	0.671329	0.00601824
-14.3	0.692308	0.00624821
-14.3	0.713287	0.00629491
-14.3	0.734266	0.00619969
-14.3	0.755245	0.00599712
-14.3	0.776224	0.00571436
-14.3	0.797203	0.00537254
-14.3	0.818182	0.00498877
-14.3	0.839161	0.00457766
-14.3	0.86014	0.00415221
-14.3	0.881119	0.00372411
-14.3	0.902098	0.00330362
-14.3	0.923077	0.00289933
-14.3	0.944056	0.00251808
-14.3	0.965035	0.00216486
-14.3	0.986014	0.00184289
-14.3	1.00699	0.0015538
-14.3	1.02797	0.00129788
-14.3	1.04895	0.00107432
-14.3	1.06993	0.000881449
-14.3	1.09091	0.000717037
-14.3	1.11189	0.000578466
-14.3	1.13287	0.000462935
-14.3	1.15385	0.000367606
-14.3	1.17483	0.000289724
-14.3	1.1958	0.000226695
-14.3	1.21678	0.000176148
-14.3	1.23776	0.00013596
-14.3	1.25874	0.00010427
-14.3	1.27972	7.94775e-05
-14.3	1.3007	6.02244e-05
-14.3	1.32168	4.5379e-05
-14.3	1.34266	3.4009e-05
-14.3	1.36364	2.53562e-05
-14.3	1.38461	1.88111e-05
-14.3	1.40559	1.38888e-05
-14.3	1.42657	1.02072e-05
-14.3	1.44755	7.46807e-06
-14.3	1.46853	5.44033e-06
-14.3	1.48951	3.94649e-06
-14.3	1.51049	2.8511e-06
-14.3	1.53147	2.0515e-06
-14.3	1.55245	1.47038e-06
-14.3	1.57343	1.04983e-06
-14.3	1.59441	7.46756e-07
-14.3	1.61539	5.29225e-07
-14.3	1.63636	3.73711e-07
-14.3	1.65734	2.62964e-07
-14.3	1.67832	1.84396e-07
-14.3	1.6993	1.28864e-07
-14.3	1.72028	8.97551e-08
-14.3	1.74126	6.2311e-08
-14.3	1.76224	4.3119e-08
-14.3	1.78322	2.97435e-08
-14.3	1.8042	2.04527e-08
-14.3	1.82517	1.40204e-08
-14.3	1.84615	9.58147e-09
-14.3	1.86713	6.52787e-09
-14.3	1.88811	4.43387e-09
-14.3	1.90909	3.0024e-09
-14.3	1.93007	2.02687e-09
-14.3	1.95105	1.36412e-09
-14.3	1.97203	9.1525e-10
-14.3	1.99301	6.12187e-10
-14.3	2.01399	4.08204e-10
-14.3	2.03497	2.71339e-10
-14.3	2.05594	1.79797e-10
-14.3	2.07692	1.18762e-10
-14.3	2.0979	7.81982e-11
-14.3	2.11888	5.13254e-11
-14.3	2.13986	3.35802e-11
-14.3	2.16084	2.19001e-11
-14.3	2.18182	1.42371e-11
-14.3	2.2028	9.226e-12
-14.3	2.22378	5.95965e-12
-14.3	2.24476	3.8375e-12
-14.3	2.26573	2.46322e-12
-14.3	2.28671	1.57612e-12
-14.3	2.30769	1.00534e-12
-14.3	2.32867	6.39265e-13
-14.3	2.34965	4.0523e-13
-14.3	2.37063	2.56083e-13
-14.3	2.39161	1.61334e-13
-14.3	2.41259	1.01331e-13
-14.3	2.43357	6.34504e-14
-14.3	2.45454	3.96105e-14
-14.3	2.47552	2.46531e-14
-14.3	2.4965	1.52976e-14
-14.3	2.51748	9.46377e-15
-14.3	2.53846	5.83712e-15
-14.3	2.55944	3.58943e-15
-14.3	2.58042	2.20061e-15
-14.3	2.6014	1.34509e-15
-14.3	2.62238	8.19686e-16
-14.3	2.64336	4.97997e-16
-14.3	2.66434	3.01638e-16
-14.3	2.68532	1.82146e-16
-14.3	2.70629	1.09654e-16
-14.3	2.72727	6.58101e-17
-14.3	2.74825	3.93748e-17
-14.3	2.76923	2.34854e-17
-14.3	2.79021	1.39644e-17
-14.3	2.81119	8.27724e-18
-14.3	2.83217	4.89082e-18
-14.3	2.85315	2.88074e-18
-14.3	2.87413	1.6914e-18
-14.3	2.89511	9.89923e-19
-14.3	2.91608	5.77516e-19
-14.3	2.93706	3.35836e-19
-14.3	2.95804	1.94664e-19
-14.3	2.97902	1.12469e-19
-14.3	3	6.4769e-20
-14.3	3.02098	3.71774e-20
-14.3	3.04196	2.12698e-20
-14.3	3.06294	1.21288e-20
-14.3	3.08392	6.89346e-21
-14.3	3.10489	3.90495e-21
-14.3	3.12587	2.20471e-21
-14.3	3.14685	1.24062e-21
-14.3	3.16783	6.95783e-22
-14.3	3.18881	3.88915e-22
-14.3	3.20979	2.16659e-22
-14.3	3.23077	1.20292e-22
-14.3	3.25175	6.65631e-23
-14.3	3.27273	3.67081e-23
-14.3	3.29371	2.01753e-23
-14.3	3.31468	1.10511e-23
-14.3	3.33566	6.03278e-24
-14.3	3.35664	3.2821e-24
-14.3	3.37762	1.77953e-24
-14.3	3.3986	9.61565e-25
-14.3	3.41958	5.17808e-25
-14.3	3.44056	2.7789e-25
-14.3	3.46154	1.48625e-25
-14.3	3.48252	7.92173e-26
-14.3	3.5035	4.20784e-26
-14.3	3.52448	2.22744e-26
-14.3	3.54546	1.17506e-26
-14.3	3.56643	6.17762e-27
-14.3	3.58741	3.23658e-27
-14.3	3.60839	1.68987e-27
-14.3	3.62937	8.79273e-28
-14.3	3.65035	4.55926e-28
-14.3	3.67133	2.35595e-28
-14.3	3.69231	1.21321e-28
-14.3	3.71329	6.2259e-29
-14.3	3.73427	3.18395e-29
-14.3	3.75524	1.62266e-29
-14.3	3.77622	8.24103e-30
-14.3	3.7972	4.17091e-30
-14.3	3.81818	2.10365e-30
-14.3	3.83916	1.05733e-30
-14.3	3.86014	5.29587e-31
-14.3	3.88112	2.64336e-31
-14.3	3.9021	1.31481e-31
-14.3	3.92308	6.51723e-32
-14.3	3.94406	3.21922e-32
-14.3	3.96503	1.58463e-32
-14.3	3.98601	7.77305e-33
-14.3	4.00699	3.79964e-33
-14.3	4.02797	1.85089e-33
-14.3	4.04895	8.98472e-34
-14.3	4.06993	4.34624e-34
-14.3	4.09091	2.09512e-34
-14.3	4.11189	1.00644e-34
-14.3	4.13287	4.81781e-35
-14.3	4.15385	2.29824e-35
-14.3	4.17483	1.09251e-35
-14.3	4.1958	5.1753e-36
-14.3	4.21678	2.44303e-36
-14.3	4.23776	1.14922e-36
-14.3	4.25874	5.38716e-37
-14.3	4.27972	2.5165e-37
-14.3	4.3007	1.17142e-37
-14.3	4.32168	5.43388e-38
-14.3	4.34266	2.51181e-38
-14.3	4.36364	1.15702e-38
-14.3	4.38462	5.31099e-39
-14.3	4.40559	2.42934e-39
-14.3	4.42657	1.10733e-39
-14.3	4.44755	5.02974e-40
-14.3	4.46853	2.27662e-40
-14.3	4.48951	1.02686e-40
-14.3	4.51049	4.61541e-41
-14.3	4.53147	2.06721e-41
-14.3	4.55245	9.22647e-42
-14.3	4.57343	4.10357e-42
-14.3	4.59441	1.81871e-42
-14.3	4.61538	8.0323e-43
-14.3	4.63636	3.53502e-43
-14.3	4.65734	1.5503e-43
-14.3	4.67832	6.77512e-44
-14.3	4.6993	2.95046e-44
-14.3	4.72028	1.28038e-44
-14.3	4.74126	5.53679e-45
-14.3	4.76224	2.3859e-45
-14.3	4.78322	1.02452e-45
-14.3	4.8042	4.38387e-46
-14.3	4.82517	1.86926e-46
-14.3	4.84615	7.94241e-47
-14.3	4.86713	3.36285e-47
-14.3	4.88811	1.41884e-47
-14.3	4.90909	5.96531e-48
-14.3	4.93007	2.49921e-48
-14.3	4.95105	1.04338e-48
-14.3	4.97203	4.34064e-49
-14.3	4.99301	1.79943e-49
-14.3	5.01399	7.43339e-50
-14.3	5.03496	3.05991e-50
-14.3	5.05594	1.25516e-50
-14.3	5.07692	5.13052e-51
-14.3	5.0979	2.08974e-51
-14.3	5.11888	8.48187e-52
-14.3	5.13986	3.43053e-52
-14.3	5.16084	1.38261e-52
-14.3	5.18182	5.55271e-53
-14.3	5.2028	2.22218e-53
-14.3	5.22378	8.86182e-54
-14.3	5.24475	3.52155e-54
-14.3	5.26573	1.39448e-54
-14.3	5.28671	5.5025e-55
-14.3	5.30769	2.16359e-55
-14.3	5.32867	8.47727e-56
-14.3	5.34965	3.30982e-56
-14.3	5.37063	1.28772e-56
-14.3	5.39161	4.99234e-57
-14.3	5.41259	1.92865e-57
-14.3	5.43357	7.42454e-58
-14.3	5.45455	2.84808e-58
-14.3	5.47552	1.08868e-58
-14.3	5.4965	4.14682e-59
-14.3	5.51748	1.57397e-59
-14.3	5.53846	5.95308e-60
-14.3	5.55944	2.24364e-60
-14.3	5.58042	8.42618e-61
-14.3	5.6014	3.15336e-61
-14.3	5.62238	1.17593e-61
-14.3	5.64336	4.36972e-62
-14.3	5.66434	1.61805e-62
-14.3	5.68532	5.97026e-63
-14.3	5.70629	2.19513e-63
-14.3	5.72727	8.0425e-64
-14.3	5.74825	2.93621e-64
-14.3	5.76923	1.06818e-64
-14.3	5.79021	3.8723e-65
-14.3	5.81119	1.3988e-65
-14.3	5.83217	5.0351e-66
-14.3	5.85315	1.80602e-66
-14.3	5.87413	6.45506e-67
-14.3	5.89511	2.29902e-67
-14.3	5.91608	8.15918e-68
-14.3	5.93706	2.88546e-68
-14.3	5.95804	1.01682e-68
-14.3	5.97902	3.57058e-69
-14.3	6	1.24938e-69
-14.25	0	0.0174606
-14.25	0.020979	0.0355417
-14.25	0.041958	0.0492273
-14.25	0.062937	0.0580837
-14.25	0.083916	0.0633744
-14.25	0.104895	0.0655016
-14.25	0.125874	0.064824
-14.25	0.146853	0.0619033
-14.25	0.167832	0.0575407
-14.25	0.188811	0.0526568
-14.25	0.20979	0.0480431
-14.25	0.230769	0.0440824
-14.25	0.251748	0.0406299
-14.25	0.272727	0.0371919
-14.25	0.293706	0.033272
-14.25	0.314685	0.0286312
-14.25	0.335664	0.0233601
-14.25	0.356643	0.0178158
-14.25	0.377622	0.0125142
-14.25	0.398601	0.00805675
-14.25	0.41958	0.00514273
-14.25	0.440559	0.00422988
-14.25	0.461538	0.00434884
-14.25	0.482517	0.00424346
-14.25	0.503497	0.00355566
-14.25	0.524476	0.00238856
-14.25	0.545455	0.00111369
-14.25	0.566434	0.00127825
-14.25	0.587413	0.00261494
-14.25	0.608392	0.00388218
-14.25	0.629371	0.00490105
-14.25	0.65035	0.00563812
-14.25	0.671329	0.00610797
-14.25	0.692308	0.00634764
-14.25	0.713287	0.00640127
-14.25	0.734266	0.00631059
-14.25	0.755245	0.00611051
-14.25	0.776224	0.00582846
-14.25	0.797203	0.00548575
-14.25	0.818182	0.00509961
-14.25	0.839161	0.0046848
-14.25	0.86014	0.00425447
-14.25	0.881119	0.00382052
-14.25	0.902098	0.00339339
-14.25	0.923077	0.00298194
-14.25	0.944056	0.00259322
-14.25	0.965035	0.00223243
-14.25	0.986014	0.00190298
-14.25	1.00699	0.00160668
-14.25	1.02797	0.00134394
-14.25	1.04895	0.00111402
-14.25	1.06993	0.000915345
-14.25	1.09091	0.000745702
-14.25	1.11189	0.000602484
-14.25	1.13287	0.00048288
-14.25	1.15385	0.000384027
-14.25	1.17483	0.000303131
-14.25	1.1958	0.000237555
-14.25	1.21678	0.000184876
-14.25	1.23776	0.000142923
-14.25	1.25874	0.000109786
-14.25	1.27972	8.38173e-05
-14.25	1.3007	6.36168e-05
-14.25	1.32168	4.80145e-05
-14.25	1.34266	3.60442e-05
-14.25	1.36364	2.6919e-05
-14.25	1.38461	2.00046e-05
-14.25	1.40559	1.47955e-05
-14.25	1.42657	1.08926e-05
-14.25	1.44755	7.98362e-06
-14.25	1.46853	5.82631e-06
-14.25	1.48951	4.23414e-06
-14.25	1.51049	3.06451e-06
-14.25	1.53147	2.20915e-06
-14.25	1.55245	1.58634e-06
-14.25	1.57343	1.13478e-06
-14.25	1.59441	8.0873e-07
-14.25	1.61539	5.74258e-07
-14.25	1.63636	4.06307e-07
-14.25	1.65734	2.86468e-07
-14.25	1.67832	2.0128e-07
-14.25	1.6993	1.40948e-07
-14.25	1.72028	9.83735e-08
-14.25	1.74126	6.84356e-08
-14.25	1.76224	4.74565e-08
-14.25	1.78322	3.28049e-08
-14.25	1.8042	2.26062e-08
-14.25	1.82517	1.55303e-08
-14.25	1.84615	1.06366e-08
-14.25	1.86713	7.2628e-09
-14.25	1.88811	4.94414e-09
-14.25	1.90909	3.35553e-09
-14.25	1.93007	2.27048e-09
-14.25	1.95105	1.53162e-09
-14.25	1.97203	1.03006e-09
-14.25	1.99301	6.90621e-10
-14.25	2.01399	4.61613e-10
-14.25	2.03497	3.07588e-10
-14.25	2.05594	2.04318e-10
-14.25	2.07692	1.35295e-10
-14.25	2.0979	8.93079e-11
-14.25	2.11888	5.87661e-11
-14.25	2.13986	3.85468e-11
-14.25	2.16084	2.52043e-11
-14.25	2.18182	1.64279e-11
-14.25	2.2028	1.06737e-11
-14.25	2.22378	6.91312e-12
-14.25	2.24476	4.46338e-12
-14.25	2.26573	2.8727e-12
-14.25	2.28671	1.84313e-12
-14.25	2.30769	1.17888e-12
-14.25	2.32867	7.51693e-13
-14.25	2.34965	4.77828e-13
-14.25	2.37063	3.02811e-13
-14.25	2.39161	1.91314e-13
-14.25	2.41259	1.20504e-13
-14.25	2.43357	7.5674e-14
-14.25	2.45454	4.73787e-14
-14.25	2.47552	2.95744e-14
-14.25	2.4965	1.84056e-14
-14.25	2.51748	1.14205e-14
-14.25	2.53846	7.06517e-15
-14.25	2.55944	4.35777e-15
-14.25	2.58042	2.67984e-15
-14.25	2.6014	1.64307e-15
-14.25	2.62238	1.00438e-15
-14.25	2.64336	6.12125e-16
-14.25	2.66434	3.71939e-16
-14.25	2.68532	2.25315e-16
-14.25	2.70629	1.36079e-16
-14.25	2.72727	8.19344e-17
-14.25	2.74825	4.91827e-17
-14.25	2.76923	2.94322e-17
-14.25	2.79021	1.75586e-17
-14.25	2.81119	1.04426e-17
-14.25	2.83217	6.19117e-18
-14.25	2.85315	3.6591e-18
-14.25	2.87413	2.15579e-18
-14.25	2.89511	1.26609e-18
-14.25	2.91608	7.41211e-19
-14.25	2.93706	4.32545e-19
-14.25	2.95804	2.5161e-19
-14.25	2.97902	1.4589e-19
-14.25	3	8.43178e-20
-14.25	3.02098	4.85739e-20
-14.25	3.04196	2.78915e-20
-14.25	3.06294	1.59633e-20
-14.25	3.08392	9.10641e-21
-14.25	3.10489	5.17779e-21
-14.25	3.12587	2.93433e-21
-14.25	3.14685	1.65744e-21
-14.25	3.16783	9.33093e-22
-14.25	3.18881	5.23563e-22
-14.25	3.20979	2.92796e-22
-14.25	3.23077	1.63197e-22
-14.25	3.25175	9.06578e-23
-14.25	3.27273	5.01929e-23
-14.25	3.29371	2.76962e-23
-14.25	3.31468	1.52313e-23
-14.25	3.33566	8.34813e-24
-14.25	3.35664	4.56011e-24
-14.25	3.37762	2.48252e-24
-14.25	3.3986	1.34692e-24
-14.25	3.41958	7.28311e-25
-14.25	3.44056	3.9248e-25
-14.25	3.46154	2.10787e-25
-14.25	3.48252	1.12821e-25
-14.25	3.5035	6.01811e-26
-14.25	3.52448	3.19925e-26
-14.25	3.54546	1.69494e-26
-14.25	3.56643	8.94907e-27
-14.25	3.58741	4.70886e-27
-14.25	3.60839	2.46927e-27
-14.25	3.62937	1.29043e-27
-14.25	3.65035	6.72065e-28
-14.25	3.67133	3.48818e-28
-14.25	3.69231	1.80425e-28
-14.25	3.71329	9.30044e-29
-14.25	3.73427	4.77769e-29
-14.25	3.75524	2.4459e-29
-14.25	3.77622	1.24786e-29
-14.25	3.7972	6.34452e-30
-14.25	3.81818	3.21466e-30
-14.25	3.83916	1.62321e-30
-14.25	3.86014	8.16805e-31
-14.25	3.88112	4.09603e-31
-14.25	3.9021	2.04696e-31
-14.25	3.92308	1.01943e-31
-14.25	3.94406	5.05945e-32
-14.25	3.96503	2.50236e-32
-14.25	3.98601	1.23337e-32
-14.25	4.00699	6.05811e-33
-14.25	4.02797	2.96536e-33
-14.25	4.04895	1.44649e-33
-14.25	4.06993	7.03152e-34
-14.25	4.09091	3.40627e-34
-14.25	4.11189	1.64439e-34
-14.25	4.13287	7.91085e-35
-14.25	4.15385	3.7926e-35
-14.25	4.17483	1.81194e-35
-14.25	4.1958	8.62672e-36
-14.25	4.21678	4.09298e-36
-14.25	4.23776	1.9352e-36
-14.25	4.25874	9.11809e-37
-14.25	4.27972	4.28128e-37
-14.25	4.3007	2.00325e-37
-14.25	4.32168	9.34085e-38
-14.25	4.34266	4.34038e-38
-14.25	4.36364	2.00983e-38
-14.25	4.38462	9.2743e-39
-14.25	4.40559	4.26473e-39
-14.25	4.42657	1.9543e-39
-14.25	4.44755	8.92439e-40
-14.25	4.46853	4.0612e-40
-14.25	4.48951	1.8417e-40
-14.25	4.51049	8.32279e-41
-14.25	4.53147	3.74806e-41
-14.25	4.55245	1.68202e-41
-14.25	4.57343	7.52217e-42
-14.25	4.59441	3.35228e-42
-14.25	4.61538	1.48876e-42
-14.25	4.63636	6.5886e-43
-14.25	4.65734	2.90568e-43
-14.25	4.67832	1.27699e-43
-14.25	4.6993	5.59256e-44
-14.25	4.72028	2.44073e-44
-14.25	4.74126	1.06148e-44
-14.25	4.76224	4.60032e-45
-14.25	4.78322	1.98677e-45
-14.25	4.8042	8.55051e-46
-14.25	4.82517	3.66707e-46
-14.25	4.84615	1.56722e-46
-14.25	4.86713	6.67454e-47
-14.25	4.88811	2.83267e-47
-14.25	4.90909	1.19799e-47
-14.25	4.93007	5.04885e-48
-14.25	4.95105	2.12038e-48
-14.25	4.97203	8.87392e-49
-14.25	4.99301	3.70083e-49
-14.25	5.01399	1.53803e-49
-14.25	5.03496	6.36956e-50
-14.25	5.05594	2.62867e-50
-14.25	5.07692	1.08104e-50
-14.25	5.0979	4.43027e-51
-14.25	5.11888	1.80925e-51
-14.25	5.13986	7.36283e-52
-14.25	5.16084	2.98587e-52
-14.25	5.18182	1.20664e-52
-14.25	5.2028	4.85919e-53
-14.25	5.22378	1.94997e-53
-14.25	5.24475	7.7978e-54
-14.25	5.26573	3.10738e-54
-14.25	5.28671	1.23394e-54
-14.25	5.30769	4.88287e-55
-14.25	5.32867	1.92545e-55
-14.25	5.34965	7.56604e-56
-14.25	5.37063	2.96266e-56
-14.25	5.39161	1.15604e-56
-14.25	5.41259	4.49513e-57
-14.25	5.43357	1.74176e-57
-14.25	5.45455	6.72531e-58
-14.25	5.47552	2.58769e-58
-14.25	5.4965	9.92179e-59
-14.25	5.51748	3.79092e-59
-14.25	5.53846	1.44336e-59
-14.25	5.55944	5.47624e-60
-14.25	5.58042	2.07045e-60
-14.25	5.6014	7.80055e-61
-14.25	5.62238	2.92861e-61
-14.25	5.64336	1.09565e-61
-14.25	5.66434	4.08469e-62
-14.25	5.68532	1.51748e-62
-14.25	5.70629	5.61772e-63
-14.25	5.72727	2.0724e-63
-14.25	5.74825	7.61837e-64
-14.25	5.76923	2.79078e-64
-14.25	5.79021	1.01874e-64
-14.25	5.81119	3.70576e-65
-14.25	5.83217	1.34327e-65
-14.25	5.85315	4.85207e-66
-14.25	5.87413	1.74648e-66
-14.25	5.89511	6.26432e-67
-14.25	5.91608	2.23902e-67
-14.25	5.93706	7.97475e-68
-14.25	5.95804	2.83041e-68
-14.25	5.97902	1.00105e-68
-14.25	6	3.52805e-69
-14.2	0	0.0174606
-14.2	0.020979	0.0355426
-14.2	0.041958	0.0492321
-14.2	0.062937	0.0580965
-14.2	0.083916	0.0633994
-14.2	0.104895	0.065542
-14.2	0.125874	0.064882
-14.2	0.146853	0.0619796
-14.2	0.167832	0.0576347
-14.2	0.188811	0.052767
-14.2	0.20979	0.0481678
-14.2	0.230769	0.0442195
-14.2	0.251748	0.0407772
-14.2	0.272727	0.0373463
-14.2	0.293706	0.0334287
-14.2	0.314685	0.0287843
-14.2	0.335664	0.0235028
-14.2	0.356643	0.0179417
-14.2	0.377622	0.0126194
-14.2	0.398601	0.0081412
-14.2	0.41958	0.00521023
-14.2	0.440559	0.00428492
-14.2	0.461538	0.00439841
-14.2	0.482517	0.00429027
-14.2	0.503497	0.003596
-14.2	0.524476	0.00241577
-14.2	0.545455	0.00111728
-14.2	0.566434	0.00127501
-14.2	0.587413	0.00263529
-14.2	0.608392	0.00392436
-14.2	0.629371	0.00496256
-14.2	0.65035	0.00571592
-14.2	0.671329	0.00619882
-14.2	0.692308	0.00644841
-14.2	0.713287	0.00650915
-14.2	0.734266	0.00642316
-14.2	0.755245	0.00622573
-14.2	0.776224	0.00594451
-14.2	0.797203	0.00560101
-14.2	0.818182	0.00521259
-14.2	0.839161	0.00479413
-14.2	0.86014	0.00435896
-14.2	0.881119	0.00391913
-14.2	0.902098	0.00348534
-14.2	0.923077	0.00306666
-14.2	0.944056	0.00267037
-14.2	0.965035	0.0023019
-14.2	0.986014	0.00196486
-14.2	1.00699	0.00166121
-14.2	1.02797	0.00139149
-14.2	1.04895	0.00115507
-14.2	1.06993	0.000950444
-14.2	1.09091	0.000775427
-14.2	1.11189	0.000627427
-14.2	1.13287	0.000503625
-14.2	1.15385	0.000401133
-14.2	1.17483	0.000317119
-14.2	1.1958	0.000248901
-14.2	1.21678	0.00019401
-14.2	1.23776	0.000150222
-14.2	1.25874	0.000115577
-14.2	1.27972	8.83807e-05
-14.2	1.3007	6.71899e-05
-14.2	1.32168	5.07948e-05
-14.2	1.34266	3.81949e-05
-14.2	1.36364	2.85732e-05
-14.2	1.38461	2.12701e-05
-14.2	1.40559	1.57586e-05
-14.2	1.42657	1.16218e-05
-14.2	1.44755	8.5331e-06
-14.2	1.46853	6.23842e-06
-14.2	1.48951	4.54181e-06
-14.2	1.51049	3.2932e-06
-14.2	1.53147	2.3784e-06
-14.2	1.55245	1.71106e-06
-14.2	1.57343	1.22631e-06
-14.2	1.59441	8.75637e-07
-14.2	1.61539	6.2297e-07
-14.2	1.63636	4.41635e-07
-14.2	1.65734	3.11991e-07
-14.2	1.67832	2.19652e-07
-14.2	1.6993	1.54124e-07
-14.2	1.72028	1.07789e-07
-14.2	1.74126	7.51408e-08
-14.2	1.76224	5.2215e-08
-14.2	1.78322	3.61704e-08
-14.2	1.8042	2.49787e-08
-14.2	1.82517	1.71972e-08
-14.2	1.84615	1.1804e-08
-14.2	1.86713	8.07777e-09
-14.2	1.88811	5.51123e-09
-14.2	1.90909	3.74889e-09
-14.2	1.93007	2.54245e-09
-14.2	1.95105	1.71907e-09
-14.2	1.97203	1.15883e-09
-14.2	1.99301	7.78804e-10
-14.2	2.01399	5.21804e-10
-14.2	2.03497	3.48539e-10
-14.2	2.05594	2.32088e-10
-14.2	2.07692	1.54065e-10
-14.2	2.0979	1.01952e-10
-14.2	2.11888	6.72561e-11
-14.2	2.13986	4.42284e-11
-14.2	2.16084	2.89937e-11
-14.2	2.18182	1.8947e-11
-14.2	2.2028	1.23427e-11
-14.2	2.22378	8.01528e-12
-14.2	2.24476	5.1888e-12
-14.2	2.26573	3.34857e-12
-14.2	2.28671	2.15429e-12
-14.2	2.30769	1.38167e-12
-14.2	2.32867	8.83429e-13
-14.2	2.34965	5.6313e-13
-14.2	2.37063	3.57869e-13
-14.2	2.39161	2.26739e-13
-14.2	2.41259	1.43225e-13
-14.2	2.43357	9.02003e-14
-14.2	2.45454	5.66371e-14
-14.2	2.47552	3.54569e-14
-14.2	2.4965	2.21315e-14
-14.2	2.51748	1.37732e-14
-14.2	2.53846	8.54619e-15
-14.2	2.55944	5.28719e-15
-14.2	2.58042	3.2613e-15
-14.2	2.6014	2.00572e-15
-14.2	2.62238	1.22987e-15
-14.2	2.64336	7.51891e-16
-14.2	2.66434	4.58305e-16
-14.2	2.68532	2.78517e-16
-14.2	2.70629	1.6875e-16
-14.2	2.72727	1.01935e-16
-14.2	2.74825	6.13879e-17
-14.2	2.76923	3.68569e-17
-14.2	2.79021	2.2061e-17
-14.2	2.81119	1.31642e-17
-14.2	2.83217	7.83104e-18
-14.2	2.85315	4.64402e-18
-14.2	2.87413	2.74545e-18
-14.2	2.89511	1.61796e-18
-14.2	2.91608	9.50503e-19
-14.2	2.93706	5.56626e-19
-14.2	2.95804	3.24932e-19
-14.2	2.97902	1.89075e-19
-14.2	3	1.09669e-19
-14.2	3.02098	6.34064e-20
-14.2	3.04196	3.6541e-20
-14.2	3.06294	2.09904e-20
-14.2	3.08392	1.20184e-20
-14.2	3.10489	6.85894e-21
-14.2	3.12587	3.90162e-21
-14.2	3.14685	2.21212e-21
-14.2	3.16783	1.25009e-21
-14.2	3.18881	7.04116e-22
-14.2	3.20979	3.95284e-22
-14.2	3.23077	2.21175e-22
-14.2	3.25175	1.23345e-22
-14.2	3.27273	6.85582e-23
-14.2	3.29371	3.79796e-23
-14.2	3.31468	2.09697e-23
-14.2	3.33566	1.15393e-23
-14.2	3.35664	6.32867e-24
-14.2	3.37762	3.4593e-24
-14.2	3.3986	1.88454e-24
-14.2	3.41958	1.0232e-24
-14.2	3.44056	5.5367e-25
-14.2	3.46154	2.98592e-25
-14.2	3.48252	1.60487e-25
-14.2	3.5035	8.59668e-26
-14.2	3.52448	4.58937e-26
-14.2	3.54546	2.44177e-26
-14.2	3.56643	1.29475e-26
-14.2	3.58741	6.8421e-27
-14.2	3.60839	3.60346e-27
-14.2	3.62937	1.89136e-27
-14.2	3.65035	9.89354e-28
-14.2	3.67133	5.15763e-28
-14.2	3.69231	2.6796e-28
-14.2	3.71329	1.38742e-28
-14.2	3.73427	7.15923e-29
-14.2	3.75524	3.68164e-29
-14.2	3.77622	1.88684e-29
-14.2	3.7972	9.63701e-30
-14.2	3.81818	4.9053e-30
-14.2	3.83916	2.48831e-30
-14.2	3.86014	1.25793e-30
-14.2	3.88112	6.33753e-31
-14.2	3.9021	3.18197e-31
-14.2	3.92308	1.59215e-31
-14.2	3.94406	7.93932e-32
-14.2	3.96503	3.94541e-32
-14.2	3.98601	1.95394e-32
-14.2	4.00699	9.64358e-33
-14.2	4.02797	4.74323e-33
-14.2	4.04895	2.32497e-33
-14.2	4.06993	1.13571e-33
-14.2	4.09091	5.52874e-34
-14.2	4.11189	2.68219e-34
-14.2	4.13287	1.29676e-34
-14.2	4.15385	6.24789e-35
-14.2	4.17483	2.99994e-35
-14.2	4.1958	1.43547e-35
-14.2	4.21678	6.84513e-36
-14.2	4.23776	3.25291e-36
-14.2	4.25874	1.54051e-36
-14.2	4.27972	7.27042e-37
-14.2	4.3007	3.41945e-37
-14.2	4.32168	1.60271e-37
-14.2	4.34266	7.48609e-38
-14.2	4.36364	3.48462e-38
-14.2	4.38462	1.61643e-38
-14.2	4.40559	7.47235e-39
-14.2	4.42657	3.44237e-39
-14.2	4.44755	1.58036e-39
-14.2	4.46853	7.23029e-40
-14.2	4.48951	3.2965e-40
-14.2	4.51049	1.49778e-40
-14.2	4.53147	6.78175e-41
-14.2	4.55245	3.06008e-41
-14.2	4.57343	1.37601e-41
-14.2	4.59441	6.16604e-42
-14.2	4.61538	2.75352e-42
-14.2	4.63636	1.22537e-42
-14.2	4.65734	5.43426e-43
-14.2	4.67832	2.40166e-43
-14.2	4.6993	1.05773e-43
-14.2	4.72028	4.64235e-44
-14.2	4.74126	2.03046e-44
-14.2	4.76224	8.85003e-45
-14.2	4.78322	3.84406e-45
-14.2	4.8042	1.66391e-45
-14.2	4.82517	7.17733e-46
-14.2	4.84615	3.08525e-46
-14.2	4.86713	1.32163e-46
-14.2	4.88811	5.6419e-47
-14.2	4.90909	2.40012e-47
-14.2	4.93007	1.01749e-47
-14.2	4.95105	4.29857e-48
-14.2	4.97203	1.80971e-48
-14.2	4.99301	7.59253e-49
-14.2	5.01399	3.17435e-49
-14.2	5.03496	1.32256e-49
-14.2	5.05594	5.49121e-50
-14.2	5.07692	2.27202e-50
-14.2	5.0979	9.36798e-51
-14.2	5.11888	3.84921e-51
-14.2	5.13986	1.57611e-51
-14.2	5.16084	6.43123e-52
-14.2	5.18182	2.61512e-52
-14.2	5.2028	1.05969e-52
-14.2	5.22378	4.27912e-53
-14.2	5.24475	1.72195e-53
-14.2	5.26573	6.90523e-54
-14.2	5.28671	2.75946e-54
-14.2	5.30769	1.0989e-54
-14.2	5.32867	4.36097e-55
-14.2	5.34965	1.72463e-55
-14.2	5.37063	6.79669e-56
-14.2	5.39161	2.66924e-56
-14.2	5.41259	1.04464e-56
-14.2	5.43357	4.07411e-57
-14.2	5.45455	1.58339e-57
-14.2	5.47552	6.13239e-58
-14.2	5.4965	2.36679e-58
-14.2	5.51748	9.10286e-59
-14.2	5.53846	3.48886e-59
-14.2	5.55944	1.33253e-59
-14.2	5.58042	5.07172e-60
-14.2	5.6014	1.92363e-60
-14.2	5.62238	7.27069e-61
-14.2	5.64336	2.73852e-61
-14.2	5.66434	1.02788e-61
-14.2	5.68532	3.84463e-62
-14.2	5.70629	1.43303e-62
-14.2	5.72727	5.32279e-63
-14.2	5.74825	1.9702e-63
-14.2	5.76923	7.26721e-64
-14.2	5.79021	2.67122e-64
-14.2	5.81119	9.7845e-65
-14.2	5.83217	3.57151e-65
-14.2	5.85315	1.29913e-65
-14.2	5.87413	4.70907e-66
-14.2	5.89511	1.701e-66
-14.2	5.91608	6.12291e-67
-14.2	5.93706	2.19633e-67
-14.2	5.95804	7.85091e-68
-14.2	5.97902	2.79658e-68
-14.2	6	9.92705e-69
-14.15	0	0.0174606
-14.15	0.020979	0.0355435
-14.15	0.041958	0.049237
-14.15	0.062937	0.0581094
-14.15	0.083916	0.0634243
-14.15	0.104895	0.0655824
-14.15	0.125874	0.06494
-14.15	0.146853	0.0620559
-14.15	0.167832	0.0577287
-14.15	0.188811	0.0528773
-14.15	0.20979	0.0482926
-14.15	0.230769	0.0443568
-14.15	0.251748	0.0409248
-14.15	0.272727	0.037501
-14.15	0.293706	0.033586
-14.15	0.314685	0.028938
-14.15	0.335664	0.0236461
-14.15	0.356643	0.0180683
-14.15	0.377622	0.0127253
-14.15	0.398601	0.00822635
-14.15	0.41958	0.00527839
-14.15	0.440559	0.00434058
-14.15	0.461538	0.00444854
-14.15	0.482517	0.0043376
-14.15	0.503497	0.00363681
-14.15	0.524476	0.00244338
-14.15	0.545455	0.00112105
-14.15	0.566434	0.00127152
-14.15	0.587413	0.00265574
-14.15	0.608392	0.00396692
-14.15	0.629371	0.00502471
-14.15	0.65035	0.00579463
-14.15	0.671329	0.00629081
-14.15	0.692308	0.00655052
-14.15	0.713287	0.00661856
-14.15	0.734266	0.00653744
-14.15	0.755245	0.0063428
-14.15	0.776224	0.00606254
-14.15	0.797203	0.00571836
-14.15	0.818182	0.00532774
-14.15	0.839161	0.00490569
-14.15	0.86014	0.00446569
-14.15	0.881119	0.00402
-14.15	0.902098	0.00357951
-14.15	0.923077	0.00315353
-14.15	0.944056	0.00274959
-14.15	0.965035	0.00237333
-14.15	0.986014	0.00202856
-14.15	1.00699	0.00171742
-14.15	1.02797	0.00144058
-14.15	1.04895	0.00119752
-14.15	1.06993	0.000986783
-14.15	1.09091	0.000806247
-14.15	1.11189	0.000653328
-14.15	1.13287	0.000525199
-14.15	1.15385	0.000418948
-14.15	1.17483	0.000331709
-14.15	1.1958	0.000260756
-14.15	1.21678	0.000203567
-14.15	1.23776	0.000157871
-14.15	1.25874	0.000121655
-14.15	1.27972	9.31786e-05
-14.15	1.3007	7.09525e-05
-14.15	1.32168	5.37274e-05
-14.15	1.34266	4.04672e-05
-14.15	1.36364	3.03239e-05
-14.15	1.38461	2.26116e-05
-14.15	1.40559	1.67812e-05
-14.15	1.42657	1.23975e-05
-14.15	1.44755	9.11862e-06
-14.15	1.46853	6.67833e-06
-14.15	1.48951	4.87083e-06
-14.15	1.51049	3.5382e-06
-14.15	1.53147	2.56004e-06
-14.15	1.55245	1.84518e-06
-14.15	1.57343	1.32493e-06
-14.15	1.59441	9.47854e-07
-14.15	1.61539	6.75649e-07
-14.15	1.63636	4.79913e-07
-14.15	1.65734	3.39701e-07
-14.15	1.67832	2.39637e-07
-14.15	1.6993	1.68485e-07
-14.15	1.72028	1.18073e-07
-14.15	1.74126	8.24791e-08
-14.15	1.76224	5.74336e-08
-14.15	1.78322	3.98692e-08
-14.15	1.8042	2.75916e-08
-14.15	1.82517	1.90371e-08
-14.15	1.84615	1.30953e-08
-14.15	1.86713	8.98119e-09
-14.15	1.88811	6.14128e-09
-14.15	1.90909	4.18689e-09
-14.15	1.93007	2.84598e-09
-14.15	1.95105	1.92875e-09
-14.15	1.97203	1.30322e-09
-14.15	1.99301	8.77909e-10
-14.15	2.01399	5.89612e-10
-14.15	2.03497	3.94784e-10
-14.15	2.05594	2.63524e-10
-14.15	2.07692	1.75365e-10
-14.15	2.0979	1.16338e-10
-14.15	2.11888	7.69391e-11
-14.15	2.13986	5.07248e-11
-14.15	2.16084	3.33379e-11
-14.15	2.18182	2.18423e-11
-14.15	2.2028	1.4266e-11
-14.15	2.22378	9.2887e-12
-14.15	2.24476	6.02916e-12
-14.15	2.26573	3.90134e-12
-14.15	2.28671	2.5167e-12
-14.15	2.30769	1.61851e-12
-14.15	2.32867	1.0377e-12
-14.15	2.34965	6.63305e-13
-14.15	2.37063	4.22708e-13
-14.15	2.39161	2.68574e-13
-14.15	2.41259	1.70133e-13
-14.15	2.43357	1.07453e-13
-14.15	2.45454	6.76651e-14
-14.15	2.47552	4.24841e-14
-14.15	2.4965	2.65956e-14
-14.15	2.51748	1.66003e-14
-14.15	2.53846	1.03312e-14
-14.15	2.55944	6.41072e-15
-14.15	2.58042	3.96634e-15
-14.15	2.6014	2.44679e-15
-14.15	2.62238	1.50496e-15
-14.15	2.64336	9.22937e-16
-14.15	2.66434	5.64331e-16
-14.15	2.68532	3.44037e-16
-14.15	2.70629	2.09114e-16
-14.15	2.72727	1.26724e-16
-14.15	2.74825	7.65648e-17
-14.15	2.76923	4.61197e-17
-14.15	2.79021	2.76966e-17
-14.15	2.81119	1.65821e-17
-14.15	2.83217	9.8974e-18
-14.15	2.85315	5.88931e-18
-14.15	2.87413	3.49352e-18
-14.15	2.89511	2.0659e-18
-14.15	2.91608	1.21787e-18
-14.15	2.93706	7.15689e-19
-14.15	2.95804	4.19257e-19
-14.15	2.97902	2.44827e-19
-14.15	3	1.42514e-19
-14.15	3.02098	8.26932e-20
-14.15	3.04196	4.78289e-20
-14.15	3.06294	2.75749e-20
-14.15	3.08392	1.58466e-20
-14.15	3.10489	9.07721e-21
-14.15	3.12587	5.18274e-21
-14.15	3.14685	2.94952e-21
-14.15	3.16783	1.67312e-21
-14.15	3.18881	9.45975e-22
-14.15	3.20979	5.331e-22
-14.15	3.23077	2.99439e-22
-14.15	3.25175	1.6764e-22
-14.15	3.27273	9.35435e-23
-14.15	3.29371	5.2025e-23
-14.15	3.31468	2.88384e-23
-14.15	3.33566	1.59327e-23
-14.15	3.35664	8.77329e-24
-14.15	3.37762	4.81492e-24
-14.15	3.3986	2.63371e-24
-14.15	3.41958	1.43581e-24
-14.15	3.44056	7.8014e-25
-14.15	3.46154	4.22469e-25
-14.15	3.48252	2.28014e-25
-14.15	3.5035	1.22651e-25
-14.15	3.52448	6.57539e-26
-14.15	3.54546	3.51327e-26
-14.15	3.56643	1.87086e-26
-14.15	3.58741	9.92903e-27
-14.15	3.60839	5.25181e-27
-14.15	3.62937	2.76851e-27
-14.15	3.65035	1.45451e-27
-14.15	3.67133	7.61586e-28
-14.15	3.69231	3.97423e-28
-14.15	3.71329	2.06689e-28
-14.15	3.73427	1.0713e-28
-14.15	3.75524	5.53395e-29
-14.15	3.77622	2.84896e-29
-14.15	3.7972	1.46172e-29
-14.15	3.81818	7.47423e-30
-14.15	3.83916	3.80886e-30
-14.15	3.86014	1.93441e-30
-14.15	3.88112	9.79096e-31
-14.15	3.9021	4.93884e-31
-14.15	3.92308	2.48283e-31
-14.15	3.94406	1.24392e-31
-14.15	3.96503	6.21091e-32
-14.15	3.98601	3.09058e-32
-14.15	4.00699	1.53266e-32
-14.15	4.02797	7.57477e-33
-14.15	4.04895	3.73088e-33
-14.15	4.06993	1.83135e-33
-14.15	4.09091	8.95881e-34
-14.15	4.11189	4.36762e-34
-14.15	4.13287	2.12205e-34
-14.15	4.15385	1.0275e-34
-14.15	4.17483	4.95822e-35
-14.15	4.1958	2.38443e-35
-14.15	4.21678	1.14276e-35
-14.15	4.23776	5.4581e-36
-14.15	4.25874	2.59801e-36
-14.15	4.27972	1.23241e-36
-14.15	4.3007	5.82612e-37
-14.15	4.32168	2.74484e-37
-14.15	4.34266	1.28874e-37
-14.15	4.36364	6.03015e-38
-14.15	4.38462	2.8119e-38
-14.15	4.40559	1.30672e-38
-14.15	4.42657	6.0517e-39
-14.15	4.44755	2.79306e-39
-14.15	4.46853	1.28468e-39
-14.15	4.48951	5.88867e-40
-14.15	4.51049	2.68998e-40
-14.15	4.53147	1.22459e-40
-14.15	4.55245	5.55569e-41
-14.15	4.57343	2.51186e-41
-14.15	4.59441	1.13177e-41
-14.15	4.61538	5.08196e-42
-14.15	4.63636	2.27411e-42
-14.15	4.65734	1.01414e-42
-14.15	4.67832	4.50702e-43
-14.15	4.6993	1.99613e-43
-14.15	4.72028	8.81037e-44
-14.15	4.74126	3.8753e-44
-14.15	4.76224	1.69872e-44
-14.15	4.78322	7.42067e-45
-14.15	4.8042	3.2305e-45
-14.15	4.82517	1.40153e-45
-14.15	4.84615	6.05951e-46
-14.15	4.86713	2.61082e-46
-14.15	4.88811	1.12104e-46
-14.15	4.90909	4.79701e-47
-14.15	4.93007	2.04561e-47
-14.15	4.95105	8.69315e-48
-14.15	4.97203	3.68159e-48
-14.15	4.99301	1.5538e-48
-14.15	5.01399	6.53522e-49
-14.15	5.03496	2.73922e-49
-14.15	5.05594	1.14418e-49
-14.15	5.07692	4.76284e-50
-14.15	5.0979	1.97578e-50
-14.15	5.11888	8.16795e-51
-14.15	5.13986	3.36503e-51
-14.15	5.16084	1.38155e-51
-14.15	5.18182	5.65255e-52
-14.15	5.2028	2.30475e-52
-14.15	5.22378	9.36489e-53
-14.15	5.24475	3.79213e-53
-14.15	5.26573	1.53026e-53
-14.15	5.28671	6.15382e-54
-14.15	5.30769	2.46618e-54
-14.15	5.32867	9.84932e-55
-14.15	5.34965	3.92001e-55
-14.15	5.37063	1.55477e-55
-14.15	5.39161	6.14533e-56
-14.15	5.41259	2.4206e-56
-14.15	5.43357	9.5017e-57
-14.15	5.45455	3.71687e-57
-14.15	5.47552	1.44894e-57
-14.15	5.4965	5.62892e-58
-14.15	5.51748	2.1792e-58
-14.15	5.53846	8.40749e-59
-14.15	5.55944	3.23247e-59
-14.15	5.58042	1.23851e-59
-14.15	5.6014	4.72894e-60
-14.15	5.62238	1.79939e-60
-14.15	5.64336	6.82312e-61
-14.15	5.66434	2.57833e-61
-14.15	5.68532	9.70938e-62
-14.15	5.70629	3.64369e-62
-14.15	5.72727	1.36266e-62
-14.15	5.74825	5.07846e-63
-14.15	5.76923	1.88613e-63
-14.15	5.79021	6.98085e-64
-14.15	5.81119	2.57479e-64
-14.15	5.83217	9.4639e-65
-14.15	5.85315	3.46653e-65
-14.15	5.87413	1.26537e-65
-14.15	5.89511	4.60292e-66
-14.15	5.91608	1.66858e-66
-14.15	5.93706	6.02773e-67
-14.15	5.95804	2.16999e-67
-14.15	5.97902	7.78496e-68
-14.15	6	2.78324e-68
-14.1	0	0.0174606
-14.1	0.020979	0.0355443
-14.1	0.041958	0.0492418
-14.1	0.062937	0.0581222
-14.1	0.083916	0.0634492
-14.1	0.104895	0.0656228
-14.1	0.125874	0.064998
-14.1	0.146853	0.0621322
-14.1	0.167832	0.0578227
-14.1	0.188811	0.0529876
-14.1	0.20979	0.0484174
-14.1	0.230769	0.0444943
-14.1	0.251748	0.0410726
-14.1	0.272727	0.0376561
-14.1	0.293706	0.0337437
-14.1	0.314685	0.0290922
-14.1	0.335664	0.02379
-14.1	0.356643	0.0181956
-14.1	0.377622	0.012832
-14.1	0.398601	0.00831221
-14.1	0.41958	0.00534724
-14.1	0.440559	0.00439687
-14.1	0.461538	0.00449922
-14.1	0.482517	0.00438544
-14.1	0.503497	0.00367809
-14.1	0.524476	0.00247139
-14.1	0.545455	0.00112502
-14.1	0.566434	0.00126779
-14.1	0.587413	0.0026763
-14.1	0.608392	0.00400986
-14.1	0.629371	0.00508752
-14.1	0.65035	0.00587424
-14.1	0.671329	0.00638394
-14.1	0.692308	0.00665399
-14.1	0.713287	0.00672952
-14.1	0.734266	0.00665344
-14.1	0.755245	0.00646174
-14.1	0.776224	0.00618258
-14.1	0.797203	0.00583782
-14.1	0.818182	0.00544509
-14.1	0.839161	0.00501951
-14.1	0.86014	0.00457473
-14.1	0.881119	0.00412316
-14.1	0.902098	0.00367594
-14.1	0.923077	0.00324261
-14.1	0.944056	0.00283093
-14.1	0.965035	0.00244677
-14.1	0.986014	0.00209414
-14.1	1.00699	0.00177536
-14.1	1.02797	0.00149125
-14.1	1.04895	0.00124139
-14.1	1.06993	0.0010244
-14.1	1.09091	0.0008382
-14.1	1.11189	0.00068022
-14.1	1.13287	0.000547632
-14.1	1.15385	0.000437501
-14.1	1.17483	0.000346927
-14.1	1.1958	0.000273138
-14.1	1.21678	0.000213566
-14.1	1.23776	0.000165886
-14.1	1.25874	0.000128035
-14.1	1.27972	9.8222e-05
-14.1	1.3007	7.49142e-05
-14.1	1.32168	5.68202e-05
-14.1	1.34266	4.28675e-05
-14.1	1.36364	3.21763e-05
-14.1	1.38461	2.40335e-05
-14.1	1.40559	1.7867e-05
-14.1	1.42657	1.32225e-05
-14.1	1.44755	9.74242e-06
-14.1	1.46853	7.14784e-06
-14.1	1.48951	5.22261e-06
-14.1	1.51049	3.80062e-06
-14.1	1.53147	2.75496e-06
-14.1	1.55245	1.98936e-06
-14.1	1.57343	1.43114e-06
-14.1	1.59441	1.02578e-06
-14.1	1.61539	7.32603e-07
-14.1	1.63636	5.21378e-07
-14.1	1.65734	3.69776e-07
-14.1	1.67832	2.61371e-07
-14.1	1.6993	1.84135e-07
-14.1	1.72028	1.29302e-07
-14.1	1.74126	9.05082e-08
-14.1	1.76224	6.31553e-08
-14.1	1.78322	4.3933e-08
-14.1	1.8042	3.04685e-08
-14.1	1.82517	2.1067e-08
-14.1	1.84615	1.45231e-08
-14.1	1.86713	9.98232e-09
-14.1	1.88811	6.841e-09
-14.1	1.90909	4.67442e-09
-14.1	1.93007	3.1846e-09
-14.1	1.95105	2.1632e-09
-14.1	1.97203	1.46504e-09
-14.1	1.99301	9.89246e-10
-14.1	2.01399	6.65971e-10
-14.1	2.03497	4.46985e-10
-14.1	2.05594	2.99096e-10
-14.1	2.07692	1.99527e-10
-14.1	2.0979	1.32696e-10
-14.1	2.11888	8.79779e-11
-14.1	2.13986	5.81496e-11
-14.1	2.16084	3.83155e-11
-14.1	2.18182	2.51684e-11
-14.1	2.2028	1.64813e-11
-14.1	2.22378	1.07593e-11
-14.1	2.24476	7.00221e-12
-14.1	2.26573	4.54309e-12
-14.1	2.28671	2.93858e-12
-14.1	2.30769	1.89496e-12
-14.1	2.32867	1.21828e-12
-14.1	2.34965	7.80881e-13
-14.1	2.37063	4.99022e-13
-14.1	2.39161	3.17951e-13
-14.1	2.41259	2.01981e-13
-14.1	2.43357	1.27932e-13
-14.1	2.45454	8.07929e-14
-14.1	2.47552	5.08737e-14
-14.1	2.4965	3.19407e-14
-14.1	2.51748	1.99954e-14
-14.1	2.53846	1.24811e-14
-14.1	2.55944	7.76803e-15
-14.1	2.58042	4.82065e-15
-14.1	2.6014	2.98288e-15
-14.1	2.62238	1.84034e-15
-14.1	2.64336	1.13212e-15
-14.1	2.66434	6.94401e-16
-14.1	2.68532	4.24669e-16
-14.1	2.70629	2.58946e-16
-14.1	2.72727	1.57426e-16
-14.1	2.74825	9.54227e-17
-14.1	2.76923	5.76667e-17
-14.1	2.79021	3.4745e-17
-14.1	2.81119	2.08711e-17
-14.1	2.83217	1.24991e-17
-14.1	2.85315	7.46251e-18
-14.1	2.87413	4.44179e-18
-14.1	2.89511	2.63567e-18
-14.1	2.91608	1.55912e-18
-14.1	2.93706	9.19419e-19
-14.1	2.95804	5.40493e-19
-14.1	2.97902	3.1674e-19
-14.1	3	1.85031e-19
-14.1	3.02098	1.07749e-19
-14.1	3.04196	6.25461e-20
-14.1	3.06294	3.61911e-20
-14.1	3.08392	2.08744e-20
-14.1	3.10489	1.20014e-20
-14.1	3.12587	6.87782e-21
-14.1	3.14685	3.92887e-21
-14.1	3.16783	2.23706e-21
-14.1	3.18881	1.26963e-21
-14.1	3.20979	7.18227e-22
-14.1	3.23077	4.04977e-22
-14.1	3.25175	2.27604e-22
-14.1	3.27273	1.27498e-22
-14.1	3.29371	7.11877e-23
-14.1	3.31468	3.96165e-23
-14.1	3.33566	2.19744e-23
-14.1	3.35664	1.21486e-23
-14.1	3.37762	6.69418e-24
-14.1	3.3986	3.67648e-24
-14.1	3.41958	2.01246e-24
-14.1	3.44056	1.09795e-24
-14.1	3.46154	5.97026e-25
-14.1	3.48252	3.23564e-25
-14.1	3.5035	1.74775e-25
-14.1	3.52448	9.40919e-26
-14.1	3.54546	5.04865e-26
-14.1	3.56643	2.6999e-26
-14.1	3.58741	1.43902e-26
-14.1	3.60839	7.64425e-27
-14.1	3.62937	4.04713e-27
-14.1	3.65035	2.13552e-27
-14.1	3.67133	1.12306e-27
-14.1	3.69231	5.88637e-28
-14.1	3.71329	3.0749e-28
-14.1	3.73427	1.60087e-28
-14.1	3.75524	8.30651e-29
-14.1	3.77622	4.29557e-29
-14.1	3.7972	2.21391e-29
-14.1	3.81818	1.1372e-29
-14.1	3.83916	5.8217e-30
-14.1	3.86014	2.97028e-30
-14.1	3.88112	1.51036e-30
-14.1	3.9021	7.65412e-31
-14.1	3.92308	3.86585e-31
-14.1	3.94406	1.94592e-31
-14.1	3.96503	9.76201e-32
-14.1	3.98601	4.88072e-32
-14.1	4.00699	2.43197e-32
-14.1	4.02797	1.20771e-32
-14.1	4.04895	5.97719e-33
-14.1	4.06993	2.94822e-33
-14.1	4.09091	1.44928e-33
-14.1	4.11189	7.10019e-34
-14.1	4.13287	3.4667e-34
-14.1	4.15385	1.6869e-34
-14.1	4.17483	8.18063e-35
-14.1	4.1958	3.95377e-35
-14.1	4.21678	1.90441e-35
-14.1	4.23776	9.14188e-36
-14.1	4.25874	4.37355e-36
-14.1	4.27972	2.08524e-36
-14.1	4.3007	9.90839e-37
-14.1	4.32168	4.69215e-37
-14.1	4.34266	2.21444e-37
-14.1	4.36364	1.04155e-37
-14.1	4.38462	4.88218e-38
-14.1	4.40559	2.28072e-38
-14.1	4.42657	1.06182e-38
-14.1	4.44755	4.92663e-39
-14.1	4.46853	2.27809e-39
-14.1	4.48951	1.04981e-39
-14.1	4.51049	4.82136e-40
-14.1	4.53147	2.20673e-40
-14.1	4.55245	1.00658e-40
-14.1	4.57343	4.57578e-41
-14.1	4.59441	2.07301e-41
-14.1	4.61538	9.35954e-42
-14.1	4.63636	4.2114e-42
-14.1	4.65734	1.8885e-42
-14.1	4.67832	8.43962e-43
-14.1	4.6993	3.75878e-43
-14.1	4.72028	1.66835e-43
-14.1	4.74126	7.3798e-44
-14.1	4.76224	3.25326e-44
-14.1	4.78322	1.42925e-44
-14.1	4.8042	6.25768e-45
-14.1	4.82517	2.73045e-45
-14.1	4.84615	1.18733e-45
-14.1	4.86713	5.14542e-46
-14.1	4.88811	2.22222e-46
-14.1	4.90909	9.56461e-47
-14.1	4.93007	4.10263e-47
-14.1	4.95105	1.75376e-47
-14.1	4.97203	7.47125e-48
-14.1	4.99301	3.17198e-48
-14.1	5.01399	1.34208e-48
-14.1	5.03496	5.65904e-49
-14.1	5.05594	2.37804e-49
-14.1	5.07692	9.95881e-50
-14.1	5.0979	4.15632e-50
-14.1	5.11888	1.72871e-50
-14.1	5.13986	7.16554e-51
-14.1	5.16084	2.95997e-51
-14.1	5.18182	1.21853e-51
-14.1	5.2028	4.99918e-52
-14.1	5.22378	2.04396e-52
-14.1	5.24475	8.3283e-53
-14.1	5.26573	3.38183e-53
-14.1	5.28671	1.36854e-53
-14.1	5.30769	5.51919e-54
-14.1	5.32867	2.21821e-54
-14.1	5.34965	8.88467e-55
-14.1	5.37063	3.54642e-55
-14.1	5.39161	1.41074e-55
-14.1	5.41259	5.59263e-56
-14.1	5.43357	2.2095e-56
-14.1	5.45455	8.69925e-57
-14.1	5.47552	3.41334e-57
-14.1	5.4965	1.3347e-57
-14.1	5.51748	5.20116e-58
-14.1	5.53846	2.01988e-58
-14.1	5.55944	7.81732e-59
-14.1	5.58042	3.01508e-59
-14.1	5.6014	1.15891e-59
-14.1	5.62238	4.43923e-60
-14.1	5.64336	1.69463e-60
-14.1	5.66434	6.44687e-61
-14.1	5.68532	2.44417e-61
-14.1	5.70629	9.23469e-62
-14.1	5.72727	3.47712e-62
-14.1	5.74825	1.30474e-62
-14.1	5.76923	4.87908e-63
-14.1	5.79021	1.81827e-63
-14.1	5.81119	6.75282e-64
-14.1	5.83217	2.4993e-64
-14.1	5.85315	9.21849e-65
-14.1	5.87413	3.3885e-65
-14.1	5.89511	1.24126e-65
-14.1	5.91608	4.53129e-66
-14.1	5.93706	1.6485e-66
-14.1	5.95804	5.9767e-67
-14.1	5.97902	2.15943e-67
-14.1	6	7.77544e-68
-14.05	0	0.0174607
-14.05	0.020979	0.0355452
-14.05	0.041958	0.0492467
-14.05	0.062937	0.0581351
-14.05	0.083916	0.0634741
-14.05	0.104895	0.0656631
-14.05	0.125874	0.0650559
-14.05	0.146853	0.0622084
-14.05	0.167832	0.0579167
-14.05	0.188811	0.053098
-14.05	0.20979	0.0485424
-14.05	0.230769	0.0446319
-14.05	0.251748	0.0412207
-14.05	0.272727	0.0378115
-14.05	0.293706	0.0339019
-14.05	0.314685	0.0292471
-14.05	0.335664	0.0239345
-14.05	0.356643	0.0183236
-14.05	0.377622	0.0129393
-14.05	0.398601	0.00839878
-14.05	0.41958	0.00541677
-14.05	0.440559	0.0044538
-14.05	0.461538	0.00455046
-14.05	0.482517	0.00443379
-14.05	0.503497	0.00371985
-14.05	0.524476	0.00249982
-14.05	0.545455	0.0011292
-14.05	0.566434	0.0012638
-14.05	0.587413	0.00269699
-14.05	0.608392	0.0040532
-14.05	0.629371	0.00515099
-14.05	0.65035	0.00595478
-14.05	0.671329	0.00647823
-14.05	0.692308	0.00675884
-14.05	0.713287	0.00684205
-14.05	0.734266	0.00677119
-14.05	0.755245	0.00658257
-14.05	0.776224	0.00630465
-14.05	0.797203	0.00595944
-14.05	0.818182	0.00556468
-14.05	0.839161	0.00513565
-14.05	0.86014	0.0046861
-14.05	0.881119	0.00422867
-14.05	0.902098	0.00377468
-14.05	0.923077	0.00333394
-14.05	0.944056	0.00291442
-14.05	0.965035	0.00252225
-14.05	0.986014	0.00216164
-14.05	1.00699	0.00183509
-14.05	1.02797	0.00154356
-14.05	1.04895	0.00128674
-14.05	1.06993	0.00106334
-14.05	1.09091	0.000871323
-14.05	1.11189	0.000708138
-14.05	1.13287	0.000570955
-14.05	1.15385	0.00045682
-14.05	1.17483	0.000362796
-14.05	1.1958	0.000286071
-14.05	1.21678	0.000224026
-14.05	1.23776	0.000174283
-14.05	1.25874	0.000134729
-14.05	1.27972	0.000103523
-14.05	1.3007	7.90847e-05
-14.05	1.32168	6.00813e-05
-14.05	1.34266	4.54026e-05
-14.05	1.36364	3.4136e-05
-14.05	1.38461	2.55402e-05
-14.05	1.40559	1.90195e-05
-14.05	1.42657	1.40996e-05
-14.05	1.44755	1.04069e-05
-14.05	1.46853	7.64882e-06
-14.05	1.48951	5.59864e-06
-14.05	1.51049	4.08163e-06
-14.05	1.53147	2.96407e-06
-14.05	1.55245	2.14432e-06
-14.05	1.57343	1.5455e-06
-14.05	1.59441	1.10985e-06
-14.05	1.61539	7.94162e-07
-14.05	1.63636	5.66283e-07
-14.05	1.65734	4.0241e-07
-14.05	1.67832	2.85e-07
-14.05	1.6993	2.01183e-07
-14.05	1.72028	1.41559e-07
-14.05	1.74126	9.92903e-08
-14.05	1.76224	6.94265e-08
-14.05	1.78322	4.83964e-08
-14.05	1.8042	3.36348e-08
-14.05	1.82517	2.33061e-08
-14.05	1.84615	1.61014e-08
-14.05	1.86713	1.10913e-08
-14.05	1.88811	7.61785e-09
-14.05	1.90909	5.2169e-09
-14.05	1.93007	3.56224e-09
-14.05	1.95105	2.42527e-09
-14.05	1.97203	1.64634e-09
-14.05	1.99301	1.11428e-09
-14.05	2.01399	7.51923e-10
-14.05	2.03497	5.05886e-10
-14.05	2.05594	3.39331e-10
-14.05	2.07692	2.26922e-10
-14.05	2.0979	1.51289e-10
-14.05	2.11888	1.00557e-10
-14.05	2.13986	6.66316e-11
-14.05	2.16084	4.40164e-11
-14.05	2.18182	2.89876e-11
-14.05	2.2028	1.90316e-11
-14.05	2.22378	1.24567e-11
-14.05	2.24476	8.12832e-12
-14.05	2.26573	5.28777e-12
-14.05	2.28671	3.42945e-12
-14.05	2.30769	2.21749e-12
-14.05	2.32867	1.42953e-12
-14.05	2.34965	9.18806e-13
-14.05	2.37063	5.88792e-13
-14.05	2.39161	3.76197e-13
-14.05	2.41259	2.39657e-13
-14.05	2.43357	1.52227e-13
-14.05	2.45454	9.64111e-14
-14.05	2.47552	6.08836e-14
-14.05	2.4965	3.83368e-14
-14.05	2.51748	2.407e-14
-14.05	2.53846	1.50689e-14
-14.05	2.55944	9.40668e-15
-14.05	2.58042	5.85515e-15
-14.05	2.6014	3.63401e-15
-14.05	2.62238	2.24894e-15
-14.05	2.64336	1.38775e-15
-14.05	2.66434	8.53854e-16
-14.05	2.68532	5.23827e-16
-14.05	2.70629	3.20421e-16
-14.05	2.72727	1.95424e-16
-14.05	2.74825	1.18837e-16
-14.05	2.76923	7.20502e-17
-14.05	2.79021	4.35536e-17
-14.05	2.81119	2.62489e-17
-14.05	2.83217	1.57721e-17
-14.05	2.85315	9.44833e-18
-14.05	2.87413	5.64283e-18
-14.05	2.89511	3.35979e-18
-14.05	2.91608	1.9943e-18
-14.05	2.93706	1.18013e-18
-14.05	2.95804	6.96182e-19
-14.05	2.97902	4.09414e-19
-14.05	3	2.40018e-19
-14.05	3.02098	1.40269e-19
-14.05	3.04196	8.17167e-20
-14.05	3.06294	4.74554e-20
-14.05	3.08392	2.74715e-20
-14.05	3.10489	1.58524e-20
-14.05	3.12587	9.11844e-21
-14.05	3.14685	5.22823e-21
-14.05	3.16783	2.98809e-21
-14.05	3.18881	1.70229e-21
-14.05	3.20979	9.66651e-22
-14.05	3.23077	5.47143e-22
-14.05	3.25175	3.0869e-22
-14.05	3.27273	1.73593e-22
-14.05	3.29371	9.73035e-23
-14.05	3.31468	5.43634e-23
-14.05	3.33566	3.02736e-23
-14.05	3.35664	1.68035e-23
-14.05	3.37762	9.29634e-24
-14.05	3.3986	5.12622e-24
-14.05	3.41958	2.81743e-24
-14.05	3.44056	1.5434e-24
-14.05	3.46154	8.42702e-25
-14.05	3.48252	4.586e-25
-14.05	3.5035	2.48747e-25
-14.05	3.52448	1.34476e-25
-14.05	3.54546	7.24594e-26
-14.05	3.56643	3.89138e-26
-14.05	3.58741	2.08292e-26
-14.05	3.60839	1.11121e-26
-14.05	3.62937	5.90853e-27
-14.05	3.65035	3.13124e-27
-14.05	3.67133	1.65389e-27
-14.05	3.69231	8.70666e-28
-14.05	3.71329	4.56823e-28
-14.05	3.73427	2.38889e-28
-14.05	3.75524	1.24507e-28
-14.05	3.77622	6.46754e-29
-14.05	3.7972	3.34838e-29
-14.05	3.81818	1.72774e-29
-14.05	3.83916	8.88519e-30
-14.05	3.86014	4.55409e-30
-14.05	3.88112	2.32639e-30
-14.05	3.9021	1.18443e-30
-14.05	3.92308	6.01003e-31
-14.05	3.94406	3.03941e-31
-14.05	3.96503	1.53195e-31
-14.05	3.98601	7.69555e-32
-14.05	4.00699	3.85281e-32
-14.05	4.02797	1.92245e-32
-14.05	4.04895	9.56035e-33
-14.05	4.06993	4.7384e-33
-14.05	4.09091	2.34061e-33
-14.05	4.11189	1.1523e-33
-14.05	4.13287	5.65375e-34
-14.05	4.15385	2.76469e-34
-14.05	4.17483	1.34739e-34
-14.05	4.1958	6.54453e-35
-14.05	4.21678	3.16809e-35
-14.05	4.23776	1.52846e-35
-14.05	4.25874	7.34926e-36
-14.05	4.27972	3.52183e-36
-14.05	4.3007	1.682e-36
-14.05	4.32168	8.00608e-37
-14.05	4.34266	3.79792e-37
-14.05	4.36364	1.79558e-37
-14.05	4.38462	8.46052e-38
-14.05	4.40559	3.97302e-38
-14.05	4.42657	1.85942e-38
-14.05	4.44755	8.6729e-39
-14.05	4.46853	4.03165e-39
-14.05	4.48951	1.86781e-39
-14.05	4.51049	8.62407e-40
-14.05	4.53147	3.96846e-40
-14.05	4.55245	1.81996e-40
-14.05	4.57343	8.31824e-41
-14.05	4.59441	3.78905e-41
-14.05	4.61538	1.72011e-41
-14.05	4.63636	7.7824e-42
-14.05	4.65734	3.50912e-42
-14.05	4.67832	1.57692e-42
-14.05	4.6993	7.06237e-43
-14.05	4.72028	3.15223e-43
-14.05	4.74126	1.40221e-43
-14.05	4.76224	6.21635e-44
-14.05	4.78322	2.74653e-44
-14.05	4.8042	1.20937e-44
-14.05	4.82517	5.30714e-45
-14.05	4.84615	2.32107e-45
-14.05	4.86713	1.01167e-45
-14.05	4.88811	4.3946e-46
-14.05	4.90909	1.90249e-46
-14.05	4.93007	8.20827e-47
-14.05	4.95105	3.52944e-47
-14.05	4.97203	1.51246e-47
-14.05	4.99301	6.45931e-48
-14.05	5.01399	2.74924e-48
-14.05	5.03496	1.16617e-48
-14.05	5.05594	4.9299e-49
-14.05	5.07692	2.077e-49
-14.05	5.0979	8.72081e-50
-14.05	5.11888	3.64923e-50
-14.05	5.13986	1.52184e-50
-14.05	5.16084	6.32497e-51
-14.05	5.18182	2.61982e-51
-14.05	5.2028	1.08145e-51
-14.05	5.22378	4.449e-52
-14.05	5.24475	1.82407e-52
-14.05	5.26573	7.45319e-53
-14.05	5.28671	3.03504e-53
-14.05	5.30769	1.23171e-53
-14.05	5.32867	4.98166e-54
-14.05	5.34965	2.00798e-54
-14.05	5.37063	8.06616e-55
-14.05	5.39161	3.2292e-55
-14.05	5.41259	1.28838e-55
-14.05	5.43357	5.12286e-56
-14.05	5.45455	2.03003e-56
-14.05	5.47552	8.01698e-57
-14.05	5.4965	3.1553e-57
-14.05	5.51748	1.23763e-57
-14.05	5.53846	4.83791e-58
-14.05	5.55944	1.88472e-58
-14.05	5.58042	7.31734e-59
-14.05	5.6014	2.83126e-59
-14.05	5.62238	1.09176e-59
-14.05	5.64336	4.19556e-60
-14.05	5.66434	1.60684e-60
-14.05	5.68532	6.13304e-61
-14.05	5.70629	2.3329e-61
-14.05	5.72727	8.84372e-62
-14.05	5.74825	3.34112e-62
-14.05	5.76923	1.25796e-62
-14.05	5.79021	4.72019e-63
-14.05	5.81119	1.7651e-63
-14.05	5.83217	6.57807e-64
-14.05	5.85315	2.44312e-64
-14.05	5.87413	9.04289e-65
-14.05	5.89511	3.33571e-65
-14.05	5.91608	1.22627e-65
-14.05	5.93706	4.49262e-66
-14.05	5.95804	1.64033e-66
-14.05	5.97902	5.9687e-67
-14.05	6	2.16443e-67
-14	0	0.0174607
-14	0.020979	0.0355461
-14	0.041958	0.0492515
-14	0.062937	0.0581479
-14	0.083916	0.0634989
-14	0.104895	0.0657033
-14	0.125874	0.0651137
-14	0.146853	0.0622846
-14	0.167832	0.0580107
-14	0.188811	0.0532084
-14	0.20979	0.0486675
-14	0.230769	0.0447698
-14	0.251748	0.0413691
-14	0.272727	0.0379673
-14	0.293706	0.0340605
-14	0.314685	0.0294024
-14	0.335664	0.0240797
-14	0.356643	0.0184523
-14	0.377622	0.0130474
-14	0.398601	0.00848607
-14	0.41958	0.00548698
-14	0.440559	0.00451136
-14	0.461538	0.00460228
-14	0.482517	0.00448266
-14	0.503497	0.00376209
-14	0.524476	0.00252865
-14	0.545455	0.0011336
-14	0.566434	0.00125956
-14	0.587413	0.00271779
-14	0.608392	0.00409694
-14	0.629371	0.00521512
-14	0.65035	0.00603624
-14	0.671329	0.00657369
-14	0.692308	0.00686508
-14	0.713287	0.00695616
-14	0.734266	0.00689069
-14	0.755245	0.00670532
-14	0.776224	0.00642877
-14	0.797203	0.00608323
-14	0.818182	0.00568655
-14	0.839161	0.00525412
-14	0.86014	0.00479985
-14	0.881119	0.00433656
-14	0.902098	0.00387578
-14	0.923077	0.00342756
-14	0.944056	0.00300013
-14	0.965035	0.00259984
-14	0.986014	0.00223112
-14	1.00699	0.00189665
-14	1.02797	0.00159754
-14	1.04895	0.00133361
-14	1.06993	0.00110365
-14	1.09091	0.000905655
-14	1.11189	0.000737117
-14	1.13287	0.0005952
-14	1.15385	0.000476932
-14	1.17483	0.000379344
-14	1.1958	0.000299577
-14	1.21678	0.000234966
-14	1.23776	0.000183079
-14	1.25874	0.000141753
-14	1.27972	0.000109093
-14	1.3007	8.34744e-05
-14	1.32168	6.35194e-05
-14	1.34266	4.80796e-05
-14	1.36364	3.62088e-05
-14	1.38461	2.71366e-05
-14	1.40559	2.02426e-05
-14	1.42657	1.50322e-05
-14	1.44755	1.11145e-05
-14	1.46853	8.18326e-06
-14	1.48951	6.0005e-06
-14	1.51049	4.38248e-06
-14	1.53147	3.18836e-06
-14	1.55245	2.31083e-06
-14	1.57343	1.66862e-06
-14	1.59441	1.20053e-06
-14	1.61539	8.60684e-07
-14	1.63636	6.14901e-07
-14	1.65734	4.37811e-07
-14	1.67832	3.10683e-07
-14	1.6993	2.1975e-07
-14	1.72028	1.54935e-07
-14	1.74126	1.08893e-07
-14	1.76224	7.62979e-08
-14	1.78322	5.32971e-08
-14	1.8042	3.71187e-08
-14	1.82517	2.57749e-08
-14	1.84615	1.78454e-08
-14	1.86713	1.23195e-08
-14	1.88811	8.48002e-09
-14	1.90909	5.8203e-09
-14	1.93007	3.98323e-09
-14	1.95105	2.71809e-09
-14	1.97203	1.84938e-09
-14	1.99301	1.25463e-09
-14	2.01399	8.48635e-10
-14	2.03497	5.72319e-10
-14	2.05594	3.8482e-10
-14	2.07692	2.57972e-10
-14	2.0979	1.72415e-10
-14	2.11888	1.14884e-10
-14	2.13986	7.63169e-11
-14	2.16084	5.05426e-11
-14	2.18182	3.33709e-11
-14	2.2028	2.19661e-11
-14	2.22378	1.4415e-11
-14	2.24476	9.43092e-12
-14	2.26573	6.15145e-12
-14	2.28671	4.00028e-12
-14	2.30769	2.59358e-12
-14	2.32867	1.67652e-12
-14	2.34965	1.08051e-12
-14	2.37063	6.94333e-13
-14	2.39161	4.44866e-13
-14	2.41259	2.84199e-13
-14	2.43357	1.81031e-13
-14	2.45454	1.14981e-13
-14	2.47552	7.28196e-14
-14	2.4965	4.59856e-14
-14	2.51748	2.89569e-14
-14	2.53846	1.81819e-14
-14	2.55944	1.13837e-14
-14	2.58042	7.10703e-15
-14	2.6014	4.42435e-15
-14	2.62238	2.74641e-15
-14	2.64336	1.69995e-15
-14	2.66434	1.04919e-15
-14	2.68532	6.4568e-16
-14	2.70629	3.96206e-16
-14	2.72727	2.42415e-16
-14	2.74825	1.47886e-16
-14	2.76923	8.99532e-17
-14	2.79021	5.45535e-17
-14	2.81119	3.29867e-17
-14	2.83217	1.98865e-17
-14	2.85315	1.19529e-17
-14	2.87413	7.16278e-18
-14	2.89511	4.27929e-18
-14	2.91608	2.54881e-18
-14	2.93706	1.51348e-18
-14	2.95804	8.9594e-19
-14	2.97902	5.28738e-19
-14	3	3.11068e-19
-14	3.02098	1.82439e-19
-14	3.04196	1.06665e-19
-14	3.06294	6.21676e-20
-14	3.08392	3.61193e-20
-14	3.10489	2.0919e-20
-14	3.12587	1.20773e-20
-14	3.14685	6.95048e-21
-14	3.16783	3.98728e-21
-14	3.18881	2.28008e-21
-14	3.20979	1.29967e-21
-14	3.23077	7.38448e-22
-14	3.25175	4.18225e-22
-14	3.27273	2.36101e-22
-14	3.29371	1.32857e-22
-14	3.31468	7.4518e-23
-14	3.33566	4.16611e-23
-14	3.35664	2.32161e-23
-14	3.37762	1.28954e-23
-14	3.3986	7.13941e-24
-14	3.41958	3.9398e-24
-14	3.44056	2.16703e-24
-14	3.46154	1.18805e-24
-14	3.48252	6.49207e-25
-14	3.5035	3.53595e-25
-14	3.52448	1.91956e-25
-14	3.54546	1.03865e-25
-14	3.56643	5.60158e-26
-14	3.58741	3.01106e-26
-14	3.60839	1.61323e-26
-14	3.62937	8.61473e-27
-14	3.65035	4.58514e-27
-14	3.67133	2.43236e-27
-14	3.69231	1.28608e-27
-14	3.71329	6.77749e-28
-14	3.73427	3.55986e-28
-14	3.75524	1.86362e-28
-14	3.77622	9.72392e-29
-14	3.7972	5.05691e-29
-14	3.81818	2.62112e-29
-14	3.83916	1.35409e-29
-14	3.86014	6.97208e-30
-14	3.88112	3.57795e-30
-14	3.9021	1.83005e-30
-14	3.92308	9.32918e-31
-14	3.94406	4.74001e-31
-14	3.96503	2.40031e-31
-14	3.98601	1.21146e-31
-14	4.00699	6.094e-32
-14	4.02797	3.05525e-32
-14	4.04895	1.52666e-32
-14	4.06993	7.60305e-33
-14	4.09091	3.77383e-33
-14	4.11189	1.86693e-33
-14	4.13287	9.20491e-34
-14	4.15385	4.52335e-34
-14	4.17483	2.21538e-34
-14	4.1958	1.0814e-34
-14	4.21678	5.26098e-35
-14	4.23776	2.55091e-35
-14	4.25874	1.23273e-35
-14	4.27972	5.93729e-36
-14	4.3007	2.85005e-36
-14	4.32168	1.36352e-36
-14	4.34266	6.5015e-37
-14	4.36364	3.08965e-37
-14	4.38462	1.46335e-37
-14	4.40559	6.90767e-38
-14	4.42657	3.2498e-38
-14	4.44755	1.52379e-38
-14	4.46853	7.12087e-39
-14	4.48951	3.31653e-39
-14	4.51049	1.53948e-39
-14	4.53147	7.1221e-40
-14	4.55245	3.28383e-40
-14	4.57343	1.50902e-40
-14	4.59441	6.9111e-41
-14	4.61538	3.15457e-41
-14	4.63636	1.43507e-41
-14	4.65734	6.50643e-42
-14	4.67832	2.94003e-42
-14	4.6993	1.32404e-42
-14	4.72028	5.94274e-43
-14	4.74126	2.65834e-43
-14	4.76224	1.18515e-43
-14	4.78322	5.26589e-44
-14	4.8042	2.33189e-44
-14	4.82517	1.02916e-44
-14	4.84615	4.5268e-45
-14	4.86713	1.98444e-45
-14	4.88811	8.67001e-46
-14	4.90909	3.77518e-46
-14	4.93007	1.63829e-46
-14	4.95105	7.08567e-47
-14	4.97203	3.05426e-47
-14	4.99301	1.3121e-47
-14	5.01399	5.61772e-48
-14	5.03496	2.39712e-48
-14	5.05594	1.01942e-48
-14	5.07692	4.32066e-49
-14	5.0979	1.82508e-49
-14	5.11888	7.68329e-50
-14	5.13986	3.22364e-50
-14	5.16084	1.34796e-50
-14	5.18182	5.61751e-51
-14	5.2028	2.33315e-51
-14	5.22378	9.65771e-52
-14	5.24475	3.98417e-52
-14	5.26573	1.63808e-52
-14	5.28671	6.71218e-53
-14	5.30769	2.7411e-53
-14	5.32867	1.11562e-53
-14	5.34965	4.52525e-54
-14	5.37063	1.82936e-54
-14	5.39161	7.37032e-55
-14	5.41259	2.95941e-55
-14	5.43357	1.18428e-55
-14	5.45455	4.7232e-56
-14	5.47552	1.87736e-56
-14	5.4965	7.43687e-57
-14	5.51748	2.93605e-57
-14	5.53846	1.15522e-57
-14	5.55944	4.53001e-58
-14	5.58042	1.77036e-58
-14	5.6014	6.89534e-59
-14	5.62238	2.67657e-59
-14	5.64336	1.03545e-59
-14	5.66434	3.9922e-60
-14	5.68532	1.53399e-60
-14	5.70629	5.8744e-61
-14	5.72727	2.24199e-61
-14	5.74825	8.52768e-62
-14	5.76923	3.23264e-62
-14	5.79021	1.22127e-62
[truncated: 244,534+ more rows]

## Sheet: Fig.3i
FeCo-NCH(Fe)
-14.3	0	0.0174605
-14.3	0.020979	0.0355408
-14.3	0.041958	0.0492224
-14.3	0.062937	0.0580708
-14.3	0.083916	0.0633494
-14.3	0.104895	0.0654611
-14.3	0.125874	0.0647659
-14.3	0.146853	0.0618269
-14.3	0.167832	0.0574467
-14.3	0.188811	0.0525466
-14.3	0.20979	0.0479186
-14.3	0.230769	0.0439454
-14.3	0.251748	0.0404828
-14.3	0.272727	0.037038
-14.3	0.293706	0.0331156
-14.3	0.314685	0.0284786
-14.3	0.335664	0.0232181
-14.3	0.356643	0.0176906
-14.3	0.377622	0.0124097
-14.3	0.398601	0.00797301
-14.3	0.41958	0.0050759
-14.3	0.440559	0.00417546
-14.3	0.461538	0.00429982
-14.3	0.482517	0.00419714
-14.3	0.503497	0.00351578
-14.3	0.524476	0.00236173
-14.3	0.545455	0.00111027
-14.3	0.566434	0.00128124
-14.3	0.587413	0.00259471
-14.3	0.608392	0.00384038
-14.3	0.629371	0.00484019
-14.3	0.65035	0.0055612
-14.3	0.671329	0.00601824
-14.3	0.692308	0.00624821
-14.3	0.713287	0.00629491
-14.3	0.734266	0.00619969
-14.3	0.755245	0.00599712
-14.3	0.776224	0.00571436
-14.3	0.797203	0.00537254
-14.3	0.818182	0.00498877
-14.3	0.839161	0.00457766
-14.3	0.86014	0.00415221
-14.3	0.881119	0.00372411
-14.3	0.902098	0.00330362
-14.3	0.923077	0.00289933
-14.3	0.944056	0.00251808
-14.3	0.965035	0.00216486
-14.3	0.986014	0.00184289
-14.3	1.00699	0.0015538
-14.3	1.02797	0.00129788
-14.3	1.04895	0.00107432
-14.3	1.06993	0.000881449
-14.3	1.09091	0.000717037
-14.3	1.11189	0.000578466
-14.3	1.13287	0.000462935
-14.3	1.15385	0.000367606
-14.3	1.17483	0.000289724
-14.3	1.1958	0.000226695
-14.3	1.21678	0.000176148
-14.3	1.23776	0.00013596
-14.3	1.25874	0.00010427
-14.3	1.27972	7.94775e-05
-14.3	1.3007	6.02244e-05
-14.3	1.32168	4.5379e-05
-14.3	1.34266	3.4009e-05
-14.3	1.36364	2.53562e-05
-14.3	1.38461	1.88111e-05
-14.3	1.40559	1.38888e-05
-14.3	1.42657	1.02072e-05
-14.3	1.44755	7.46807e-06
-14.3	1.46853	5.44033e-06
-14.3	1.48951	3.94649e-06
-14.3	1.51049	2.8511e-06
-14.3	1.53147	2.0515e-06
-14.3	1.55245	1.47038e-06
-14.3	1.57343	1.04983e-06
-14.3	1.59441	7.46756e-07
-14.3	1.61539	5.29225e-07
-14.3	1.63636	3.73711e-07
-14.3	1.65734	2.62964e-07
-14.3	1.67832	1.84396e-07
-14.3	1.6993	1.28864e-07
-14.3	1.72028	8.97551e-08
-14.3	1.74126	6.2311e-08
-14.3	1.76224	4.3119e-08
-14.3	1.78322	2.97435e-08
-14.3	1.8042	2.04527e-08
-14.3	1.82517	1.40204e-08
-14.3	1.84615	9.58147e-09
-14.3	1.86713	6.52787e-09
-14.3	1.88811	4.43387e-09
-14.3	1.90909	3.0024e-09
-14.3	1.93007	2.02687e-09
-14.3	1.95105	1.36412e-09
-14.3	1.97203	9.1525e-10
-14.3	1.99301	6.12187e-10
-14.3	2.01399	4.08204e-10
-14.3	2.03497	2.71339e-10
-14.3	2.05594	1.79797e-10
-14.3	2.07692	1.18762e-10
-14.3	2.0979	7.81982e-11
-14.3	2.11888	5.13254e-11
-14.3	2.13986	3.35802e-11
-14.3	2.16084	2.19001e-11
-14.3	2.18182	1.42371e-11
-14.3	2.2028	9.226e-12
-14.3	2.22378	5.95965e-12
-14.3	2.24476	3.8375e-12
-14.3	2.26573	2.46322e-12
-14.3	2.28671	1.57612e-12
-14.3	2.30769	1.00534e-12
-14.3	2.32867	6.39265e-13
-14.3	2.34965	4.0523e-13
-14.3	2.37063	2.56083e-13
-14.3	2.39161	1.61334e-13
-14.3	2.41259	1.01331e-13
-14.3	2.43357	6.34504e-14
-14.3	2.45454	3.96105e-14
-14.3	2.47552	2.46531e-14
-14.3	2.4965	1.52976e-14
-14.3	2.51748	9.46377e-15
-14.3	2.53846	5.83712e-15
-14.3	2.55944	3.58943e-15
-14.3	2.58042	2.20061e-15
-14.3	2.6014	1.34509e-15
-14.3	2.62238	8.19686e-16
-14.3	2.64336	4.97997e-16
-14.3	2.66434	3.01638e-16
-14.3	2.68532	1.82146e-16
-14.3	2.70629	1.09654e-16
-14.3	2.72727	6.58101e-17
-14.3	2.74825	3.93748e-17
-14.3	2.76923	2.34854e-17
-14.3	2.79021	1.39644e-17
-14.3	2.81119	8.27724e-18
-14.3	2.83217	4.89082e-18
-14.3	2.85315	2.88074e-18
-14.3	2.87413	1.6914e-18
-14.3	2.89511	9.89923e-19
-14.3	2.91608	5.77516e-19
-14.3	2.93706	3.35836e-19
-14.3	2.95804	1.94664e-19
-14.3	2.97902	1.12469e-19
-14.3	3	6.4769e-20
-14.3	3.02098	3.71774e-20
-14.3	3.04196	2.12698e-20
-14.3	3.06294	1.21288e-20
-14.3	3.08392	6.89346e-21
-14.3	3.10489	3.90495e-21
-14.3	3.12587	2.20471e-21
-14.3	3.14685	1.24062e-21
-14.3	3.16783	6.95783e-22
-14.3	3.18881	3.88915e-22
-14.3	3.20979	2.16659e-22
-14.3	3.23077	1.20292e-22
-14.3	3.25175	6.65631e-23
-14.3	3.27273	3.67081e-23
-14.3	3.29371	2.01753e-23
-14.3	3.31468	1.10511e-23
-14.3	3.33566	6.03278e-24
-14.3	3.35664	3.2821e-24
-14.3	3.37762	1.77953e-24
-14.3	3.3986	9.61565e-25
-14.3	3.41958	5.17808e-25
-14.3	3.44056	2.7789e-25
-14.3	3.46154	1.48625e-25
-14.3	3.48252	7.92173e-26
-14.3	3.5035	4.20784e-26
-14.3	3.52448	2.22744e-26
-14.3	3.54546	1.17506e-26
-14.3	3.56643	6.17762e-27
-14.3	3.58741	3.23658e-27
-14.3	3.60839	1.68987e-27
-14.3	3.62937	8.79273e-28
-14.3	3.65035	4.55926e-28
-14.3	3.67133	2.35595e-28
-14.3	3.69231	1.21321e-28
-14.3	3.71329	6.2259e-29
-14.3	3.73427	3.18395e-29
-14.3	3.75524	1.62266e-29
-14.3	3.77622	8.24103e-30
-14.3	3.7972	4.17091e-30
-14.3	3.81818	2.10365e-30
-14.3	3.83916	1.05733e-30
-14.3	3.86014	5.29587e-31
-14.3	3.88112	2.64336e-31
-14.3	3.9021	1.31481e-31
-14.3	3.92308	6.51723e-32
-14.3	3.94406	3.21922e-32
-14.3	3.96503	1.58463e-32
-14.3	3.98601	7.77305e-33
-14.3	4.00699	3.79964e-33
-14.3	4.02797	1.85089e-33
-14.3	4.04895	8.98472e-34
-14.3	4.06993	4.34624e-34
-14.3	4.09091	2.09512e-34
-14.3	4.11189	1.00644e-34
-14.3	4.13287	4.81781e-35
-14.3	4.15385	2.29824e-35
-14.3	4.17483	1.09251e-35
-14.3	4.1958	5.1753e-36
-14.3	4.21678	2.44303e-36
-14.3	4.23776	1.14922e-36
-14.3	4.25874	5.38716e-37
-14.3	4.27972	2.5165e-37
-14.3	4.3007	1.17142e-37
-14.3	4.32168	5.43388e-38
-14.3	4.34266	2.51181e-38
-14.3	4.36364	1.15702e-38
-14.3	4.38462	5.31099e-39
-14.3	4.40559	2.42934e-39
-14.3	4.42657	1.10733e-39
-14.3	4.44755	5.02974e-40
-14.3	4.46853	2.27662e-40
-14.3	4.48951	1.02686e-40
-14.3	4.51049	4.61541e-41
-14.3	4.53147	2.06721e-41
-14.3	4.55245	9.22647e-42
-14.3	4.57343	4.10357e-42
-14.3	4.59441	1.81871e-42
-14.3	4.61538	8.0323e-43
-14.3	4.63636	3.53502e-43
-14.3	4.65734	1.5503e-43
-14.3	4.67832	6.77512e-44
-14.3	4.6993	2.95046e-44
-14.3	4.72028	1.28038e-44
-14.3	4.74126	5.53679e-45
-14.3	4.76224	2.3859e-45
-14.3	4.78322	1.02452e-45
-14.3	4.8042	4.38387e-46
-14.3	4.82517	1.86926e-46
-14.3	4.84615	7.94241e-47
-14.3	4.86713	3.36285e-47
-14.3	4.88811	1.41884e-47
-14.3	4.90909	5.96531e-48
-14.3	4.93007	2.49921e-48
-14.3	4.95105	1.04338e-48
-14.3	4.97203	4.34064e-49
-14.3	4.99301	1.79943e-49
-14.3	5.01399	7.43339e-50
-14.3	5.03496	3.05991e-50
-14.3	5.05594	1.25516e-50
-14.3	5.07692	5.13052e-51
-14.3	5.0979	2.08974e-51
-14.3	5.11888	8.48187e-52
-14.3	5.13986	3.43053e-52
-14.3	5.16084	1.38261e-52
-14.3	5.18182	5.55271e-53
-14.3	5.2028	2.22218e-53
-14.3	5.22378	8.86182e-54
-14.3	5.24475	3.52155e-54
-14.3	5.26573	1.39448e-54
-14.3	5.28671	5.5025e-55
-14.3	5.30769	2.16359e-55
-14.3	5.32867	8.47727e-56
-14.3	5.34965	3.30982e-56
-14.3	5.37063	1.28772e-56
-14.3	5.39161	4.99234e-57
-14.3	5.41259	1.92865e-57
-14.3	5.43357	7.42454e-58
-14.3	5.45455	2.84808e-58
-14.3	5.47552	1.08868e-58
-14.3	5.4965	4.14682e-59
-14.3	5.51748	1.57397e-59
-14.3	5.53846	5.95308e-60
-14.3	5.55944	2.24364e-60
-14.3	5.58042	8.42618e-61
-14.3	5.6014	3.15336e-61
-14.3	5.62238	1.17593e-61
-14.3	5.64336	4.36972e-62
-14.3	5.66434	1.61805e-62
-14.3	5.68532	5.97026e-63
-14.3	5.70629	2.19513e-63
-14.3	5.72727	8.0425e-64
-14.3	5.74825	2.93621e-64
-14.3	5.76923	1.06818e-64
-14.3	5.79021	3.8723e-65
-14.3	5.81119	1.3988e-65
-14.3	5.83217	5.0351e-66
-14.3	5.85315	1.80602e-66
-14.3	5.87413	6.45506e-67
-14.3	5.89511	2.29902e-67
-14.3	5.91608	8.15918e-68
-14.3	5.93706	2.88546e-68
-14.3	5.95804	1.01682e-68
-14.3	5.97902	3.57058e-69
-14.3	6	1.24938e-69
-14.25	0	0.0174606
-14.25	0.020979	0.0355417
-14.25	0.041958	0.0492273
-14.25	0.062937	0.0580837
-14.25	0.083916	0.0633744
-14.25	0.104895	0.0655016
-14.25	0.125874	0.064824
-14.25	0.146853	0.0619033
-14.25	0.167832	0.0575407
-14.25	0.188811	0.0526568
-14.25	0.20979	0.0480431
-14.25	0.230769	0.0440824
-14.25	0.251748	0.0406299
-14.25	0.272727	0.0371919
-14.25	0.293706	0.033272
-14.25	0.314685	0.0286312
-14.25	0.335664	0.0233601
-14.25	0.356643	0.0178158
-14.25	0.377622	0.0125142
-14.25	0.398601	0.00805675
-14.25	0.41958	0.00514273
-14.25	0.440559	0.00422988
-14.25	0.461538	0.00434884
-14.25	0.482517	0.00424346
-14.25	0.503497	0.00355566
-14.25	0.524476	0.00238856
-14.25	0.545455	0.00111369
-14.25	0.566434	0.00127825
-14.25	0.587413	0.00261494
-14.25	0.608392	0.00388218
-14.25	0.629371	0.00490105
-14.25	0.65035	0.00563812
-14.25	0.671329	0.00610797
-14.25	0.692308	0.00634764
-14.25	0.713287	0.00640127
-14.25	0.734266	0.00631059
-14.25	0.755245	0.00611051
-14.25	0.776224	0.00582846
-14.25	0.797203	0.00548575
-14.25	0.818182	0.00509961
-14.25	0.839161	0.0046848
-14.25	0.86014	0.00425447
-14.25	0.881119	0.00382052
-14.25	0.902098	0.00339339
-14.25	0.923077	0.00298194
-14.25	0.944056	0.00259322
-14.25	0.965035	0.00223243
-14.25	0.986014	0.00190298
-14.25	1.00699	0.00160668
-14.25	1.02797	0.00134394
-14.25	1.04895	0.00111402
-14.25	1.06993	0.000915345
-14.25	1.09091	0.000745702
-14.25	1.11189	0.000602484
-14.25	1.13287	0.00048288
-14.25	1.15385	0.000384027
-14.25	1.17483	0.000303131
-14.25	1.1958	0.000237555
-14.25	1.21678	0.000184876
-14.25	1.23776	0.000142923
-14.25	1.25874	0.000109786
-14.25	1.27972	8.38173e-05
-14.25	1.3007	6.36168e-05
-14.25	1.32168	4.80145e-05
-14.25	1.34266	3.60442e-05
-14.25	1.36364	2.6919e-05
-14.25	1.38461	2.00046e-05
-14.25	1.40559	1.47955e-05
-14.25	1.42657	1.08926e-05
-14.25	1.44755	7.98362e-06
-14.25	1.46853	5.82631e-06
-14.25	1.48951	4.23414e-06
-14.25	1.51049	3.06451e-06
-14.25	1.53147	2.20915e-06
-14.25	1.55245	1.58634e-06
-14.25	1.57343	1.13478e-06
-14.25	1.59441	8.0873e-07
-14.25	1.61539	5.74258e-07
-14.25	1.63636	4.06307e-07
-14.25	1.65734	2.86468e-07
-14.25	1.67832	2.0128e-07
-14.25	1.6993	1.40948e-07
-14.25	1.72028	9.83735e-08
-14.25	1.74126	6.84356e-08
-14.25	1.76224	4.74565e-08
-14.25	1.78322	3.28049e-08
-14.25	1.8042	2.26062e-08
-14.25	1.82517	1.55303e-08
-14.25	1.84615	1.06366e-08
-14.25	1.86713	7.2628e-09
-14.25	1.88811	4.94414e-09
-14.25	1.90909	3.35553e-09
-14.25	1.93007	2.27048e-09
-14.25	1.95105	1.53162e-09
-14.25	1.97203	1.03006e-09
-14.25	1.99301	6.90621e-10
-14.25	2.01399	4.61613e-10
-14.25	2.03497	3.07588e-10
-14.25	2.05594	2.04318e-10
-14.25	2.07692	1.35295e-10
-14.25	2.0979	8.93079e-11
-14.25	2.11888	5.87661e-11
-14.25	2.13986	3.85468e-11
-14.25	2.16084	2.52043e-11
-14.25	2.18182	1.64279e-11
-14.25	2.2028	1.06737e-11
-14.25	2.22378	6.91312e-12
-14.25	2.24476	4.46338e-12
-14.25	2.26573	2.8727e-12
-14.25	2.28671	1.84313e-12
-14.25	2.30769	1.17888e-12
-14.25	2.32867	7.51693e-13
-14.25	2.34965	4.77828e-13
-14.25	2.37063	3.02811e-13
-14.25	2.39161	1.91314e-13
-14.25	2.41259	1.20504e-13
-14.25	2.43357	7.5674e-14
-14.25	2.45454	4.73787e-14
-14.25	2.47552	2.95744e-14
-14.25	2.4965	1.84056e-14
-14.25	2.51748	1.14205e-14
-14.25	2.53846	7.06517e-15
-14.25	2.55944	4.35777e-15
-14.25	2.58042	2.67984e-15
-14.25	2.6014	1.64307e-15
-14.25	2.62238	1.00438e-15
-14.25	2.64336	6.12125e-16
-14.25	2.66434	3.71939e-16
-14.25	2.68532	2.25315e-16
-14.25	2.70629	1.36079e-16
-14.25	2.72727	8.19344e-17
-14.25	2.74825	4.91827e-17
-14.25	2.76923	2.94322e-17
-14.25	2.79021	1.75586e-17
-14.25	2.81119	1.04426e-17
-14.25	2.83217	6.19117e-18
-14.25	2.85315	3.6591e-18
-14.25	2.87413	2.15579e-18
-14.25	2.89511	1.26609e-18
-14.25	2.91608	7.41211e-19
-14.25	2.93706	4.32545e-19
-14.25	2.95804	2.5161e-19
-14.25	2.97902	1.4589e-19
-14.25	3	8.43178e-20
-14.25	3.02098	4.85739e-20
-14.25	3.04196	2.78915e-20
-14.25	3.06294	1.59633e-20
-14.25	3.08392	9.10641e-21
-14.25	3.10489	5.17779e-21
-14.25	3.12587	2.93433e-21
-14.25	3.14685	1.65744e-21
-14.25	3.16783	9.33093e-22
-14.25	3.18881	5.23563e-22
-14.25	3.20979	2.92796e-22
-14.25	3.23077	1.63197e-22
-14.25	3.25175	9.06578e-23
-14.25	3.27273	5.01929e-23
-14.25	3.29371	2.76962e-23
-14.25	3.31468	1.52313e-23
-14.25	3.33566	8.34813e-24
-14.25	3.35664	4.56011e-24
-14.25	3.37762	2.48252e-24
-14.25	3.3986	1.34692e-24
-14.25	3.41958	7.28311e-25
-14.25	3.44056	3.9248e-25
-14.25	3.46154	2.10787e-25
-14.25	3.48252	1.12821e-25
-14.25	3.5035	6.01811e-26
-14.25	3.52448	3.19925e-26
-14.25	3.54546	1.69494e-26
-14.25	3.56643	8.94907e-27
-14.25	3.58741	4.70886e-27
-14.25	3.60839	2.46927e-27
-14.25	3.62937	1.29043e-27
-14.25	3.65035	6.72065e-28
-14.25	3.67133	3.48818e-28
-14.25	3.69231	1.80425e-28
-14.25	3.71329	9.30044e-29
-14.25	3.73427	4.77769e-29
-14.25	3.75524	2.4459e-29
-14.25	3.77622	1.24786e-29
-14.25	3.7972	6.34452e-30
-14.25	3.81818	3.21466e-30
-14.25	3.83916	1.62321e-30
-14.25	3.86014	8.16805e-31
-14.25	3.88112	4.09603e-31
-14.25	3.9021	2.04696e-31
-14.25	3.92308	1.01943e-31
-14.25	3.94406	5.05945e-32
-14.25	3.96503	2.50236e-32
-14.25	3.98601	1.23337e-32
-14.25	4.00699	6.05811e-33
-14.25	4.02797	2.96536e-33
-14.25	4.04895	1.44649e-33
-14.25	4.06993	7.03152e-34
-14.25	4.09091	3.40627e-34
-14.25	4.11189	1.64439e-34
-14.25	4.13287	7.91085e-35
-14.25	4.15385	3.7926e-35
-14.25	4.17483	1.81194e-35
-14.25	4.1958	8.62672e-36
-14.25	4.21678	4.09298e-36
-14.25	4.23776	1.9352e-36
-14.25	4.25874	9.11809e-37
-14.25	4.27972	4.28128e-37
-14.25	4.3007	2.00325e-37
-14.25	4.32168	9.34085e-38
-14.25	4.34266	4.34038e-38
-14.25	4.36364	2.00983e-38
-14.25	4.38462	9.2743e-39
-14.25	4.40559	4.26473e-39
-14.25	4.42657	1.9543e-39
-14.25	4.44755	8.92439e-40
-14.25	4.46853	4.0612e-40
-14.25	4.48951	1.8417e-40
-14.25	4.51049	8.32279e-41
-14.25	4.53147	3.74806e-41
-14.25	4.55245	1.68202e-41
-14.25	4.57343	7.52217e-42
-14.25	4.59441	3.35228e-42
-14.25	4.61538	1.48876e-42
-14.25	4.63636	6.5886e-43
-14.25	4.65734	2.90568e-43
-14.25	4.67832	1.27699e-43
-14.25	4.6993	5.59256e-44
-14.25	4.72028	2.44073e-44
-14.25	4.74126	1.06148e-44
-14.25	4.76224	4.60032e-45
-14.25	4.78322	1.98677e-45
-14.25	4.8042	8.55051e-46
-14.25	4.82517	3.66707e-46
-14.25	4.84615	1.56722e-46
-14.25	4.86713	6.67454e-47
-14.25	4.88811	2.83267e-47
-14.25	4.90909	1.19799e-47
-14.25	4.93007	5.04885e-48
-14.25	4.95105	2.12038e-48
-14.25	4.97203	8.87392e-49
-14.25	4.99301	3.70083e-49
-14.25	5.01399	1.53803e-49
-14.25	5.03496	6.36956e-50
-14.25	5.05594	2.62867e-50
-14.25	5.07692	1.08104e-50
-14.25	5.0979	4.43027e-51
-14.25	5.11888	1.80925e-51
-14.25	5.13986	7.36283e-52
-14.25	5.16084	2.98587e-52
-14.25	5.18182	1.20664e-52
-14.25	5.2028	4.85919e-53
-14.25	5.22378	1.94997e-53
-14.25	5.24475	7.7978e-54
-14.25	5.26573	3.10738e-54
-14.25	5.28671	1.23394e-54
-14.25	5.30769	4.88287e-55
-14.25	5.32867	1.92545e-55
-14.25	5.34965	7.56604e-56
-14.25	5.37063	2.96266e-56
-14.25	5.39161	1.15604e-56
-14.25	5.41259	4.49513e-57
-14.25	5.43357	1.74176e-57
-14.25	5.45455	6.72531e-58
-14.25	5.47552	2.58769e-58
-14.25	5.4965	9.92179e-59
-14.25	5.51748	3.79092e-59
-14.25	5.53846	1.44336e-59
-14.25	5.55944	5.47624e-60
-14.25	5.58042	2.07045e-60
-14.25	5.6014	7.80055e-61
-14.25	5.62238	2.92861e-61
-14.25	5.64336	1.09565e-61
-14.25	5.66434	4.08469e-62
-14.25	5.68532	1.51748e-62
-14.25	5.70629	5.61772e-63
-14.25	5.72727	2.0724e-63
-14.25	5.74825	7.61837e-64
-14.25	5.76923	2.79078e-64
-14.25	5.79021	1.01874e-64
-14.25	5.81119	3.70576e-65
-14.25	5.83217	1.34327e-65
-14.25	5.85315	4.85207e-66
-14.25	5.87413	1.74648e-66
-14.25	5.89511	6.26432e-67
-14.25	5.91608	2.23902e-67
-14.25	5.93706	7.97475e-68
-14.25	5.95804	2.83041e-68
-14.25	5.97902	1.00105e-68
-14.25	6	3.52805e-69
-14.2	0	0.0174606
-14.2	0.020979	0.0355426
-14.2	0.041958	0.0492321
-14.2	0.062937	0.0580965
-14.2	0.083916	0.0633994
-14.2	0.104895	0.065542
-14.2	0.125874	0.064882
-14.2	0.146853	0.0619796
-14.2	0.167832	0.0576347
-14.2	0.188811	0.052767
-14.2	0.20979	0.0481678
-14.2	0.230769	0.0442195
-14.2	0.251748	0.0407772
-14.2	0.272727	0.0373463
-14.2	0.293706	0.0334287
-14.2	0.314685	0.0287843
-14.2	0.335664	0.0235028
-14.2	0.356643	0.0179417
-14.2	0.377622	0.0126194
-14.2	0.398601	0.0081412
-14.2	0.41958	0.00521023
-14.2	0.440559	0.00428492
-14.2	0.461538	0.00439841
-14.2	0.482517	0.00429027
-14.2	0.503497	0.003596
-14.2	0.524476	0.00241577
-14.2	0.545455	0.00111728
-14.2	0.566434	0.00127501
-14.2	0.587413	0.00263529
-14.2	0.608392	0.00392436
-14.2	0.629371	0.00496256
-14.2	0.65035	0.00571592
-14.2	0.671329	0.00619882
-14.2	0.692308	0.00644841
-14.2	0.713287	0.00650915
-14.2	0.734266	0.00642316
-14.2	0.755245	0.00622573
-14.2	0.776224	0.00594451
-14.2	0.797203	0.00560101
-14.2	0.818182	0.00521259
-14.2	0.839161	0.00479413
-14.2	0.86014	0.00435896
-14.2	0.881119	0.00391913
-14.2	0.902098	0.00348534
-14.2	0.923077	0.00306666
-14.2	0.944056	0.00267037
-14.2	0.965035	0.0023019
-14.2	0.986014	0.00196486
-14.2	1.00699	0.00166121
-14.2	1.02797	0.00139149
-14.2	1.04895	0.00115507
-14.2	1.06993	0.000950444
-14.2	1.09091	0.000775427
-14.2	1.11189	0.000627427
-14.2	1.13287	0.000503625
-14.2	1.15385	0.000401133
-14.2	1.17483	0.000317119
-14.2	1.1958	0.000248901
-14.2	1.21678	0.00019401
-14.2	1.23776	0.000150222
-14.2	1.25874	0.000115577
-14.2	1.27972	8.83807e-05
-14.2	1.3007	6.71899e-05
-14.2	1.32168	5.07948e-05
-14.2	1.34266	3.81949e-05
-14.2	1.36364	2.85732e-05
-14.2	1.38461	2.12701e-05
-14.2	1.40559	1.57586e-05
-14.2	1.42657	1.16218e-05
-14.2	1.44755	8.5331e-06
-14.2	1.46853	6.23842e-06
-14.2	1.48951	4.54181e-06
-14.2	1.51049	3.2932e-06
-14.2	1.53147	2.3784e-06
-14.2	1.55245	1.71106e-06
-14.2	1.57343	1.22631e-06
-14.2	1.59441	8.75637e-07
-14.2	1.61539	6.2297e-07
-14.2	1.63636	4.41635e-07
-14.2	1.65734	3.11991e-07
-14.2	1.67832	2.19652e-07
-14.2	1.6993	1.54124e-07
-14.2	1.72028	1.07789e-07
-14.2	1.74126	7.51408e-08
-14.2	1.76224	5.2215e-08
-14.2	1.78322	3.61704e-08
-14.2	1.8042	2.49787e-08
-14.2	1.82517	1.71972e-08
-14.2	1.84615	1.1804e-08
-14.2	1.86713	8.07777e-09
-14.2	1.88811	5.51123e-09
-14.2	1.90909	3.74889e-09
-14.2	1.93007	2.54245e-09
-14.2	1.95105	1.71907e-09
-14.2	1.97203	1.15883e-09
-14.2	1.99301	7.78804e-10
-14.2	2.01399	5.21804e-10
-14.2	2.03497	3.48539e-10
-14.2	2.05594	2.32088e-10
-14.2	2.07692	1.54065e-10
-14.2	2.0979	1.01952e-10
-14.2	2.11888	6.72561e-11
-14.2	2.13986	4.42284e-11
-14.2	2.16084	2.89937e-11
-14.2	2.18182	1.8947e-11
-14.2	2.2028	1.23427e-11
-14.2	2.22378	8.01528e-12
-14.2	2.24476	5.1888e-12
-14.2	2.26573	3.34857e-12
-14.2	2.28671	2.15429e-12
-14.2	2.30769	1.38167e-12
-14.2	2.32867	8.83429e-13
-14.2	2.34965	5.6313e-13
-14.2	2.37063	3.57869e-13
-14.2	2.39161	2.26739e-13
-14.2	2.41259	1.43225e-13
-14.2	2.43357	9.02003e-14
-14.2	2.45454	5.66371e-14
-14.2	2.47552	3.54569e-14
-14.2	2.4965	2.21315e-14
-14.2	2.51748	1.37732e-14
-14.2	2.53846	8.54619e-15
-14.2	2.55944	5.28719e-15
-14.2	2.58042	3.2613e-15
-14.2	2.6014	2.00572e-15
-14.2	2.62238	1.22987e-15
-14.2	2.64336	7.51891e-16
-14.2	2.66434	4.58305e-16
-14.2	2.68532	2.78517e-16
-14.2	2.70629	1.6875e-16
-14.2	2.72727	1.01935e-16
-14.2	2.74825	6.13879e-17
-14.2	2.76923	3.68569e-17
-14.2	2.79021	2.2061e-17
-14.2	2.81119	1.31642e-17
-14.2	2.83217	7.83104e-18
-14.2	2.85315	4.64402e-18
-14.2	2.87413	2.74545e-18
-14.2	2.89511	1.61796e-18
-14.2	2.91608	9.50503e-19
-14.2	2.93706	5.56626e-19
-14.2	2.95804	3.24932e-19
-14.2	2.97902	1.89075e-19
-14.2	3	1.09669e-19
-14.2	3.02098	6.34064e-20
-14.2	3.04196	3.6541e-20
-14.2	3.06294	2.09904e-20
-14.2	3.08392	1.20184e-20
-14.2	3.10489	6.85894e-21
-14.2	3.12587	3.90162e-21
-14.2	3.14685	2.21212e-21
-14.2	3.16783	1.25009e-21
-14.2	3.18881	7.04116e-22
-14.2	3.20979	3.95284e-22
-14.2	3.23077	2.21175e-22
-14.2	3.25175	1.23345e-22
-14.2	3.27273	6.85582e-23
-14.2	3.29371	3.79796e-23
-14.2	3.31468	2.09697e-23
-14.2	3.33566	1.15393e-23
-14.2	3.35664	6.32867e-24
-14.2	3.37762	3.4593e-24
-14.2	3.3986	1.88454e-24
-14.2	3.41958	1.0232e-24
-14.2	3.44056	5.5367e-25
-14.2	3.46154	2.98592e-25
-14.2	3.48252	1.60487e-25
-14.2	3.5035	8.59668e-26
-14.2	3.52448	4.58937e-26
-14.2	3.54546	2.44177e-26
-14.2	3.56643	1.29475e-26
-14.2	3.58741	6.8421e-27
-14.2	3.60839	3.60346e-27
-14.2	3.62937	1.89136e-27
-14.2	3.65035	9.89354e-28
-14.2	3.67133	5.15763e-28
-14.2	3.69231	2.6796e-28
-14.2	3.71329	1.38742e-28
-14.2	3.73427	7.15923e-29
-14.2	3.75524	3.68164e-29
-14.2	3.77622	1.88684e-29
-14.2	3.7972	9.63701e-30
-14.2	3.81818	4.9053e-30
-14.2	3.83916	2.48831e-30
-14.2	3.86014	1.25793e-30
-14.2	3.88112	6.33753e-31
-14.2	3.9021	3.18197e-31
-14.2	3.92308	1.59215e-31
-14.2	3.94406	7.93932e-32
-14.2	3.96503	3.94541e-32
-14.2	3.98601	1.95394e-32
-14.2	4.00699	9.64358e-33
-14.2	4.02797	4.74323e-33
-14.2	4.04895	2.32497e-33
-14.2	4.06993	1.13571e-33
-14.2	4.09091	5.52874e-34
-14.2	4.11189	2.68219e-34
-14.2	4.13287	1.29676e-34
-14.2	4.15385	6.24789e-35
-14.2	4.17483	2.99994e-35
-14.2	4.1958	1.43547e-35
-14.2	4.21678	6.84513e-36
-14.2	4.23776	3.25291e-36
-14.2	4.25874	1.54051e-36
-14.2	4.27972	7.27042e-37
-14.2	4.3007	3.41945e-37
-14.2	4.32168	1.60271e-37
-14.2	4.34266	7.48609e-38
-14.2	4.36364	3.48462e-38
-14.2	4.38462	1.61643e-38
-14.2	4.40559	7.47235e-39
-14.2	4.42657	3.44237e-39
-14.2	4.44755	1.58036e-39
-14.2	4.46853	7.23029e-40
-14.2	4.48951	3.2965e-40
-14.2	4.51049	1.49778e-40
-14.2	4.53147	6.78175e-41
-14.2	4.55245	3.06008e-41
-14.2	4.57343	1.37601e-41
-14.2	4.59441	6.16604e-42
-14.2	4.61538	2.75352e-42
-14.2	4.63636	1.22537e-42
-14.2	4.65734	5.43426e-43
-14.2	4.67832	2.40166e-43
-14.2	4.6993	1.05773e-43
-14.2	4.72028	4.64235e-44
-14.2	4.74126	2.03046e-44
-14.2	4.76224	8.85003e-45
-14.2	4.78322	3.84406e-45
-14.2	4.8042	1.66391e-45
-14.2	4.82517	7.17733e-46
-14.2	4.84615	3.08525e-46
-14.2	4.86713	1.32163e-46
-14.2	4.88811	5.6419e-47
-14.2	4.90909	2.40012e-47
-14.2	4.93007	1.01749e-47
-14.2	4.95105	4.29857e-48
-14.2	4.97203	1.80971e-48
-14.2	4.99301	7.59253e-49
-14.2	5.01399	3.17435e-49
-14.2	5.03496	1.32256e-49
-14.2	5.05594	5.49121e-50
-14.2	5.07692	2.27202e-50
-14.2	5.0979	9.36798e-51
-14.2	5.11888	3.84921e-51
-14.2	5.13986	1.57611e-51
-14.2	5.16084	6.43123e-52
-14.2	5.18182	2.61512e-52
-14.2	5.2028	1.05969e-52
-14.2	5.22378	4.27912e-53
-14.2	5.24475	1.72195e-53
-14.2	5.26573	6.90523e-54
-14.2	5.28671	2.75946e-54
-14.2	5.30769	1.0989e-54
-14.2	5.32867	4.36097e-55
-14.2	5.34965	1.72463e-55
-14.2	5.37063	6.79669e-56
-14.2	5.39161	2.66924e-56
-14.2	5.41259	1.04464e-56
-14.2	5.43357	4.07411e-57
-14.2	5.45455	1.58339e-57
-14.2	5.47552	6.13239e-58
-14.2	5.4965	2.36679e-58
-14.2	5.51748	9.10286e-59
-14.2	5.53846	3.48886e-59
-14.2	5.55944	1.33253e-59
-14.2	5.58042	5.07172e-60
-14.2	5.6014	1.92363e-60
-14.2	5.62238	7.27069e-61
-14.2	5.64336	2.73852e-61
-14.2	5.66434	1.02788e-61
-14.2	5.68532	3.84463e-62
-14.2	5.70629	1.43303e-62
-14.2	5.72727	5.32279e-63
-14.2	5.74825	1.9702e-63
-14.2	5.76923	7.26721e-64
-14.2	5.79021	2.67122e-64
-14.2	5.81119	9.7845e-65
-14.2	5.83217	3.57151e-65
-14.2	5.85315	1.29913e-65
-14.2	5.87413	4.70907e-66
-14.2	5.89511	1.701e-66
-14.2	5.91608	6.12291e-67
-14.2	5.93706	2.19633e-67
-14.2	5.95804	7.85091e-68
-14.2	5.97902	2.79658e-68
-14.2	6	9.92705e-69
-14.15	0	0.0174606
-14.15	0.020979	0.0355435
-14.15	0.041958	0.049237
-14.15	0.062937	0.0581094
-14.15	0.083916	0.0634243
-14.15	0.104895	0.0655824
-14.15	0.125874	0.06494
-14.15	0.146853	0.0620559
-14.15	0.167832	0.0577287
-14.15	0.188811	0.0528773
-14.15	0.20979	0.0482926
-14.15	0.230769	0.0443568
-14.15	0.251748	0.0409248
-14.15	0.272727	0.037501
-14.15	0.293706	0.033586
-14.15	0.314685	0.028938
-14.15	0.335664	0.0236461
-14.15	0.356643	0.0180683
-14.15	0.377622	0.0127253
-14.15	0.398601	0.00822635
-14.15	0.41958	0.00527839
-14.15	0.440559	0.00434058
-14.15	0.461538	0.00444854
-14.15	0.482517	0.0043376
-14.15	0.503497	0.00363681
-14.15	0.524476	0.00244338
-14.15	0.545455	0.00112105
-14.15	0.566434	0.00127152
-14.15	0.587413	0.00265574
-14.15	0.608392	0.00396692
-14.15	0.629371	0.00502471
-14.15	0.65035	0.00579463
-14.15	0.671329	0.00629081
-14.15	0.692308	0.00655052
-14.15	0.713287	0.00661856
-14.15	0.734266	0.00653744
-14.15	0.755245	0.0063428
-14.15	0.776224	0.00606254
-14.15	0.797203	0.00571836
-14.15	0.818182	0.00532774
-14.15	0.839161	0.00490569
-14.15	0.86014	0.00446569
-14.15	0.881119	0.00402
-14.15	0.902098	0.00357951
-14.15	0.923077	0.00315353
-14.15	0.944056	0.00274959
-14.15	0.965035	0.00237333
-14.15	0.986014	0.00202856
-14.15	1.00699	0.00171742
-14.15	1.02797	0.00144058
-14.15	1.04895	0.00119752
-14.15	1.06993	0.000986783
-14.15	1.09091	0.000806247
-14.15	1.11189	0.000653328
-14.15	1.13287	0.000525199
-14.15	1.15385	0.000418948
-14.15	1.17483	0.000331709
-14.15	1.1958	0.000260756
-14.15	1.21678	0.000203567
-14.15	1.23776	0.000157871
-14.15	1.25874	0.000121655
-14.15	1.27972	9.31786e-05
-14.15	1.3007	7.09525e-05
-14.15	1.32168	5.37274e-05
-14.15	1.34266	4.04672e-05
-14.15	1.36364	3.03239e-05
-14.15	1.38461	2.26116e-05
-14.15	1.40559	1.67812e-05
-14.15	1.42657	1.23975e-05
-14.15	1.44755	9.11862e-06
-14.15	1.46853	6.67833e-06
-14.15	1.48951	4.87083e-06
-14.15	1.51049	3.5382e-06
-14.15	1.53147	2.56004e-06
-14.15	1.55245	1.84518e-06
-14.15	1.57343	1.32493e-06
-14.15	1.59441	9.47854e-07
-14.15	1.61539	6.75649e-07
-14.15	1.63636	4.79913e-07
-14.15	1.65734	3.39701e-07
-14.15	1.67832	2.39637e-07
-14.15	1.6993	1.68485e-07
-14.15	1.72028	1.18073e-07
-14.15	1.74126	8.24791e-08
-14.15	1.76224	5.74336e-08
-14.15	1.78322	3.98692e-08
-14.15	1.8042	2.75916e-08
-14.15	1.82517	1.90371e-08
-14.15	1.84615	1.30953e-08
-14.15	1.86713	8.98119e-09
-14.15	1.88811	6.14128e-09
-14.15	1.90909	4.18689e-09
-14.15	1.93007	2.84598e-09
-14.15	1.95105	1.92875e-09
-14.15	1.97203	1.30322e-09
-14.15	1.99301	8.77909e-10
-14.15	2.01399	5.89612e-10
-14.15	2.03497	3.94784e-10
-14.15	2.05594	2.63524e-10
-14.15	2.07692	1.75365e-10
-14.15	2.0979	1.16338e-10
-14.15	2.11888	7.69391e-11
-14.15	2.13986	5.07248e-11
-14.15	2.16084	3.33379e-11
-14.15	2.18182	2.18423e-11
-14.15	2.2028	1.4266e-11
-14.15	2.22378	9.2887e-12
-14.15	2.24476	6.02916e-12
-14.15	2.26573	3.90134e-12
-14.15	2.28671	2.5167e-12
-14.15	2.30769	1.61851e-12
-14.15	2.32867	1.0377e-12
-14.15	2.34965	6.63305e-13
-14.15	2.37063	4.22708e-13
-14.15	2.39161	2.68574e-13
-14.15	2.41259	1.70133e-13
-14.15	2.43357	1.07453e-13
-14.15	2.45454	6.76651e-14
-14.15	2.47552	4.24841e-14
-14.15	2.4965	2.65956e-14
-14.15	2.51748	1.66003e-14
-14.15	2.53846	1.03312e-14
-14.15	2.55944	6.41072e-15
-14.15	2.58042	3.96634e-15
-14.15	2.6014	2.44679e-15
-14.15	2.62238	1.50496e-15
-14.15	2.64336	9.22937e-16
-14.15	2.66434	5.64331e-16
-14.15	2.68532	3.44037e-16
-14.15	2.70629	2.09114e-16
-14.15	2.72727	1.26724e-16
-14.15	2.74825	7.65648e-17
-14.15	2.76923	4.61197e-17
-14.15	2.79021	2.76966e-17
-14.15	2.81119	1.65821e-17
-14.15	2.83217	9.8974e-18
-14.15	2.85315	5.88931e-18
-14.15	2.87413	3.49352e-18
-14.15	2.89511	2.0659e-18
-14.15	2.91608	1.21787e-18
-14.15	2.93706	7.15689e-19
-14.15	2.95804	4.19257e-19
-14.15	2.97902	2.44827e-19
-14.15	3	1.42514e-19
-14.15	3.02098	8.26932e-20
-14.15	3.04196	4.78289e-20
-14.15	3.06294	2.75749e-20
-14.15	3.08392	1.58466e-20
-14.15	3.10489	9.07721e-21
-14.15	3.12587	5.18274e-21
-14.15	3.14685	2.94952e-21
-14.15	3.16783	1.67312e-21
-14.15	3.18881	9.45975e-22
-14.15	3.20979	5.331e-22
-14.15	3.23077	2.99439e-22
-14.15	3.25175	1.6764e-22
-14.15	3.27273	9.35435e-23
-14.15	3.29371	5.2025e-23
-14.15	3.31468	2.88384e-23
-14.15	3.33566	1.59327e-23
-14.15	3.35664	8.77329e-24
-14.15	3.37762	4.81492e-24
-14.15	3.3986	2.63371e-24
-14.15	3.41958	1.43581e-24
-14.15	3.44056	7.8014e-25
-14.15	3.46154	4.22469e-25
-14.15	3.48252	2.28014e-25
-14.15	3.5035	1.22651e-25
-14.15	3.52448	6.57539e-26
-14.15	3.54546	3.51327e-26
-14.15	3.56643	1.87086e-26
-14.15	3.58741	9.92903e-27
-14.15	3.60839	5.25181e-27
-14.15	3.62937	2.76851e-27
-14.15	3.65035	1.45451e-27
-14.15	3.67133	7.61586e-28
-14.15	3.69231	3.97423e-28
-14.15	3.71329	2.06689e-28
-14.15	3.73427	1.0713e-28
-14.15	3.75524	5.53395e-29
-14.15	3.77622	2.84896e-29
-14.15	3.7972	1.46172e-29
-14.15	3.81818	7.47423e-30
-14.15	3.83916	3.80886e-30
-14.15	3.86014	1.93441e-30
-14.15	3.88112	9.79096e-31
-14.15	3.9021	4.93884e-31
-14.15	3.92308	2.48283e-31
-14.15	3.94406	1.24392e-31
-14.15	3.96503	6.21091e-32
-14.15	3.98601	3.09058e-32
-14.15	4.00699	1.53266e-32
-14.15	4.02797	7.57477e-33
-14.15	4.04895	3.73088e-33
-14.15	4.06993	1.83135e-33
-14.15	4.09091	8.95881e-34
-14.15	4.11189	4.36762e-34
-14.15	4.13287	2.12205e-34
-14.15	4.15385	1.0275e-34
-14.15	4.17483	4.95822e-35
-14.15	4.1958	2.38443e-35
-14.15	4.21678	1.14276e-35
-14.15	4.23776	5.4581e-36
-14.15	4.25874	2.59801e-36
-14.15	4.27972	1.23241e-36
-14.15	4.3007	5.82612e-37
-14.15	4.32168	2.74484e-37
-14.15	4.34266	1.28874e-37
-14.15	4.36364	6.03015e-38
-14.15	4.38462	2.8119e-38
-14.15	4.40559	1.30672e-38
-14.15	4.42657	6.0517e-39
-14.15	4.44755	2.79306e-39
-14.15	4.46853	1.28468e-39
-14.15	4.48951	5.88867e-40
-14.15	4.51049	2.68998e-40
-14.15	4.53147	1.22459e-40
-14.15	4.55245	5.55569e-41
-14.15	4.57343	2.51186e-41
-14.15	4.59441	1.13177e-41
-14.15	4.61538	5.08196e-42
-14.15	4.63636	2.27411e-42
-14.15	4.65734	1.01414e-42
-14.15	4.67832	4.50702e-43
-14.15	4.6993	1.99613e-43
-14.15	4.72028	8.81037e-44
-14.15	4.74126	3.8753e-44
-14.15	4.76224	1.69872e-44
-14.15	4.78322	7.42067e-45
-14.15	4.8042	3.2305e-45
-14.15	4.82517	1.40153e-45
-14.15	4.84615	6.05951e-46
-14.15	4.86713	2.61082e-46
-14.15	4.88811	1.12104e-46
-14.15	4.90909	4.79701e-47
-14.15	4.93007	2.04561e-47
-14.15	4.95105	8.69315e-48
-14.15	4.97203	3.68159e-48
-14.15	4.99301	1.5538e-48
-14.15	5.01399	6.53522e-49
-14.15	5.03496	2.73922e-49
-14.15	5.05594	1.14418e-49
-14.15	5.07692	4.76284e-50
-14.15	5.0979	1.97578e-50
-14.15	5.11888	8.16795e-51
-14.15	5.13986	3.36503e-51
-14.15	5.16084	1.38155e-51
-14.15	5.18182	5.65255e-52
-14.15	5.2028	2.30475e-52
-14.15	5.22378	9.36489e-53
-14.15	5.24475	3.79213e-53
-14.15	5.26573	1.53026e-53
-14.15	5.28671	6.15382e-54
-14.15	5.30769	2.46618e-54
-14.15	5.32867	9.84932e-55
-14.15	5.34965	3.92001e-55
-14.15	5.37063	1.55477e-55
-14.15	5.39161	6.14533e-56
-14.15	5.41259	2.4206e-56
-14.15	5.43357	9.5017e-57
-14.15	5.45455	3.71687e-57
-14.15	5.47552	1.44894e-57
-14.15	5.4965	5.62892e-58
-14.15	5.51748	2.1792e-58
-14.15	5.53846	8.40749e-59
-14.15	5.55944	3.23247e-59
-14.15	5.58042	1.23851e-59
-14.15	5.6014	4.72894e-60
-14.15	5.62238	1.79939e-60
-14.15	5.64336	6.82312e-61
-14.15	5.66434	2.57833e-61
-14.15	5.68532	9.70938e-62
-14.15	5.70629	3.64369e-62
-14.15	5.72727	1.36266e-62
-14.15	5.74825	5.07846e-63
-14.15	5.76923	1.88613e-63
-14.15	5.79021	6.98085e-64
-14.15	5.81119	2.57479e-64
-14.15	5.83217	9.4639e-65
-14.15	5.85315	3.46653e-65
-14.15	5.87413	1.26537e-65
-14.15	5.89511	4.60292e-66
-14.15	5.91608	1.66858e-66
-14.15	5.93706	6.02773e-67
-14.15	5.95804	2.16999e-67
-14.15	5.97902	7.78496e-68
-14.15	6	2.78324e-68
-14.1	0	0.0174606
-14.1	0.020979	0.0355443
-14.1	0.041958	0.0492418
-14.1	0.062937	0.0581222
-14.1	0.083916	0.0634492
-14.1	0.104895	0.0656228
-14.1	0.125874	0.064998
-14.1	0.146853	0.0621322
-14.1	0.167832	0.0578227
-14.1	0.188811	0.0529876
-14.1	0.20979	0.0484174
-14.1	0.230769	0.0444943
-14.1	0.251748	0.0410726
-14.1	0.272727	0.0376561
-14.1	0.293706	0.0337437
-14.1	0.314685	0.0290922
-14.1	0.335664	0.02379
-14.1	0.356643	0.0181956
-14.1	0.377622	0.012832
-14.1	0.398601	0.00831221
-14.1	0.41958	0.00534724
-14.1	0.440559	0.00439687
-14.1	0.461538	0.00449922
-14.1	0.482517	0.00438544
-14.1	0.503497	0.00367809
-14.1	0.524476	0.00247139
-14.1	0.545455	0.00112502
-14.1	0.566434	0.00126779
-14.1	0.587413	0.0026763
-14.1	0.608392	0.00400986
-14.1	0.629371	0.00508752
-14.1	0.65035	0.00587424
-14.1	0.671329	0.00638394
-14.1	0.692308	0.00665399
-14.1	0.713287	0.00672952
-14.1	0.734266	0.00665344
-14.1	0.755245	0.00646174
-14.1	0.776224	0.00618258
-14.1	0.797203	0.00583782
-14.1	0.818182	0.00544509
-14.1	0.839161	0.00501951
-14.1	0.86014	0.00457473
-14.1	0.881119	0.00412316
-14.1	0.902098	0.00367594
-14.1	0.923077	0.00324261
-14.1	0.944056	0.00283093
-14.1	0.965035	0.00244677
-14.1	0.986014	0.00209414
-14.1	1.00699	0.00177536
-14.1	1.02797	0.00149125
-14.1	1.04895	0.00124139
-14.1	1.06993	0.0010244
-14.1	1.09091	0.0008382
-14.1	1.11189	0.00068022
-14.1	1.13287	0.000547632
-14.1	1.15385	0.000437501
-14.1	1.17483	0.000346927
-14.1	1.1958	0.000273138
-14.1	1.21678	0.000213566
-14.1	1.23776	0.000165886
-14.1	1.25874	0.000128035
-14.1	1.27972	9.8222e-05
-14.1	1.3007	7.49142e-05
-14.1	1.32168	5.68202e-05
-14.1	1.34266	4.28675e-05
-14.1	1.36364	3.21763e-05
-14.1	1.38461	2.40335e-05
-14.1	1.40559	1.7867e-05
-14.1	1.42657	1.32225e-05
-14.1	1.44755	9.74242e-06
-14.1	1.46853	7.14784e-06
-14.1	1.48951	5.22261e-06
-14.1	1.51049	3.80062e-06
-14.1	1.53147	2.75496e-06
-14.1	1.55245	1.98936e-06
-14.1	1.57343	1.43114e-06
-14.1	1.59441	1.02578e-06
-14.1	1.61539	7.32603e-07
-14.1	1.63636	5.21378e-07
-14.1	1.65734	3.69776e-07
-14.1	1.67832	2.61371e-07
-14.1	1.6993	1.84135e-07
-14.1	1.72028	1.29302e-07
-14.1	1.74126	9.05082e-08
-14.1	1.76224	6.31553e-08
-14.1	1.78322	4.3933e-08
-14.1	1.8042	3.04685e-08
-14.1	1.82517	2.1067e-08
-14.1	1.84615	1.45231e-08
-14.1	1.86713	9.98232e-09
-14.1	1.88811	6.841e-09
-14.1	1.90909	4.67442e-09
-14.1	1.93007	3.1846e-09
-14.1	1.95105	2.1632e-09
-14.1	1.97203	1.46504e-09
-14.1	1.99301	9.89246e-10
-14.1	2.01399	6.65971e-10
-14.1	2.03497	4.46985e-10
-14.1	2.05594	2.99096e-10
-14.1	2.07692	1.99527e-10
-14.1	2.0979	1.32696e-10
-14.1	2.11888	8.79779e-11
-14.1	2.13986	5.81496e-11
-14.1	2.16084	3.83155e-11
-14.1	2.18182	2.51684e-11
-14.1	2.2028	1.64813e-11
-14.1	2.22378	1.07593e-11
-14.1	2.24476	7.00221e-12
-14.1	2.26573	4.54309e-12
-14.1	2.28671	2.93858e-12
-14.1	2.30769	1.89496e-12
-14.1	2.32867	1.21828e-12
-14.1	2.34965	7.80881e-13
-14.1	2.37063	4.99022e-13
-14.1	2.39161	3.17951e-13
-14.1	2.41259	2.01981e-13
-14.1	2.43357	1.27932e-13
-14.1	2.45454	8.07929e-14
-14.1	2.47552	5.08737e-14
-14.1	2.4965	3.19407e-14
-14.1	2.51748	1.99954e-14
-14.1	2.53846	1.24811e-14
-14.1	2.55944	7.76803e-15
-14.1	2.58042	4.82065e-15
-14.1	2.6014	2.98288e-15
-14.1	2.62238	1.84034e-15
-14.1	2.64336	1.13212e-15
-14.1	2.66434	6.94401e-16
-14.1	2.68532	4.24669e-16
-14.1	2.70629	2.58946e-16
-14.1	2.72727	1.57426e-16
-14.1	2.74825	9.54227e-17
-14.1	2.76923	5.76667e-17
-14.1	2.79021	3.4745e-17
-14.1	2.81119	2.08711e-17
-14.1	2.83217	1.24991e-17
-14.1	2.85315	7.46251e-18
-14.1	2.87413	4.44179e-18
-14.1	2.89511	2.63567e-18
-14.1	2.91608	1.55912e-18
-14.1	2.93706	9.19419e-19
-14.1	2.95804	5.40493e-19
-14.1	2.97902	3.1674e-19
-14.1	3	1.85031e-19
-14.1	3.02098	1.07749e-19
-14.1	3.04196	6.25461e-20
-14.1	3.06294	3.61911e-20
-14.1	3.08392	2.08744e-20
-14.1	3.10489	1.20014e-20
-14.1	3.12587	6.87782e-21
-14.1	3.14685	3.92887e-21
-14.1	3.16783	2.23706e-21
-14.1	3.18881	1.26963e-21
-14.1	3.20979	7.18227e-22
-14.1	3.23077	4.04977e-22
-14.1	3.25175	2.27604e-22
-14.1	3.27273	1.27498e-22
-14.1	3.29371	7.11877e-23
-14.1	3.31468	3.96165e-23
-14.1	3.33566	2.19744e-23
-14.1	3.35664	1.21486e-23
-14.1	3.37762	6.69418e-24
-14.1	3.3986	3.67648e-24
-14.1	3.41958	2.01246e-24
-14.1	3.44056	1.09795e-24
-14.1	3.46154	5.97026e-25
-14.1	3.48252	3.23564e-25
-14.1	3.5035	1.74775e-25
-14.1	3.52448	9.40919e-26
-14.1	3.54546	5.04865e-26
-14.1	3.56643	2.6999e-26
-14.1	3.58741	1.43902e-26
-14.1	3.60839	7.64425e-27
-14.1	3.62937	4.04713e-27
-14.1	3.65035	2.13552e-27
-14.1	3.67133	1.12306e-27
-14.1	3.69231	5.88637e-28
-14.1	3.71329	3.0749e-28
-14.1	3.73427	1.60087e-28
-14.1	3.75524	8.30651e-29
-14.1	3.77622	4.29557e-29
-14.1	3.7972	2.21391e-29
-14.1	3.81818	1.1372e-29
-14.1	3.83916	5.8217e-30
-14.1	3.86014	2.97028e-30
-14.1	3.88112	1.51036e-30
-14.1	3.9021	7.65412e-31
-14.1	3.92308	3.86585e-31
-14.1	3.94406	1.94592e-31
-14.1	3.96503	9.76201e-32
-14.1	3.98601	4.88072e-32
-14.1	4.00699	2.43197e-32
-14.1	4.02797	1.20771e-32
-14.1	4.04895	5.97719e-33
-14.1	4.06993	2.94822e-33
-14.1	4.09091	1.44928e-33
-14.1	4.11189	7.10019e-34
-14.1	4.13287	3.4667e-34
-14.1	4.15385	1.6869e-34
-14.1	4.17483	8.18063e-35
-14.1	4.1958	3.95377e-35
-14.1	4.21678	1.90441e-35
-14.1	4.23776	9.14188e-36
-14.1	4.25874	4.37355e-36
-14.1	4.27972	2.08524e-36
-14.1	4.3007	9.90839e-37
-14.1	4.32168	4.69215e-37
-14.1	4.34266	2.21444e-37
-14.1	4.36364	1.04155e-37
-14.1	4.38462	4.88218e-38
-14.1	4.40559	2.28072e-38
-14.1	4.42657	1.06182e-38
-14.1	4.44755	4.92663e-39
-14.1	4.46853	2.27809e-39
-14.1	4.48951	1.04981e-39
-14.1	4.51049	4.82136e-40
-14.1	4.53147	2.20673e-40
-14.1	4.55245	1.00658e-40
-14.1	4.57343	4.57578e-41
-14.1	4.59441	2.07301e-41
-14.1	4.61538	9.35954e-42
-14.1	4.63636	4.2114e-42
-14.1	4.65734	1.8885e-42
-14.1	4.67832	8.43962e-43
-14.1	4.6993	3.75878e-43
-14.1	4.72028	1.66835e-43
-14.1	4.74126	7.3798e-44
-14.1	4.76224	3.25326e-44
-14.1	4.78322	1.42925e-44
-14.1	4.8042	6.25768e-45
-14.1	4.82517	2.73045e-45
-14.1	4.84615	1.18733e-45
-14.1	4.86713	5.14542e-46
-14.1	4.88811	2.22222e-46
-14.1	4.90909	9.56461e-47
-14.1	4.93007	4.10263e-47
-14.1	4.95105	1.75376e-47
-14.1	4.97203	7.47125e-48
-14.1	4.99301	3.17198e-48
-14.1	5.01399	1.34208e-48
-14.1	5.03496	5.65904e-49
-14.1	5.05594	2.37804e-49
-14.1	5.07692	9.95881e-50
-14.1	5.0979	4.15632e-50
-14.1	5.11888	1.72871e-50
-14.1	5.13986	7.16554e-51
-14.1	5.16084	2.95997e-51
-14.1	5.18182	1.21853e-51
-14.1	5.2028	4.99918e-52
-14.1	5.22378	2.04396e-52
-14.1	5.24475	8.3283e-53
-14.1	5.26573	3.38183e-53
-14.1	5.28671	1.36854e-53
-14.1	5.30769	5.51919e-54
-14.1	5.32867	2.21821e-54
-14.1	5.34965	8.88467e-55
-14.1	5.37063	3.54642e-55
-14.1	5.39161	1.41074e-55
-14.1	5.41259	5.59263e-56
-14.1	5.43357	2.2095e-56
-14.1	5.45455	8.69925e-57
-14.1	5.47552	3.41334e-57
-14.1	5.4965	1.3347e-57
-14.1	5.51748	5.20116e-58
-14.1	5.53846	2.01988e-58
-14.1	5.55944	7.81732e-59
-14.1	5.58042	3.01508e-59
-14.1	5.6014	1.15891e-59
-14.1	5.62238	4.43923e-60
-14.1	5.64336	1.69463e-60
-14.1	5.66434	6.44687e-61
-14.1	5.68532	2.44417e-61
-14.1	5.70629	9.23469e-62
-14.1	5.72727	3.47712e-62
-14.1	5.74825	1.30474e-62
-14.1	5.76923	4.87908e-63
-14.1	5.79021	1.81827e-63
-14.1	5.81119	6.75282e-64
-14.1	5.83217	2.4993e-64
-14.1	5.85315	9.21849e-65
-14.1	5.87413	3.3885e-65
-14.1	5.89511	1.24126e-65
-14.1	5.91608	4.53129e-66
-14.1	5.93706	1.6485e-66
-14.1	5.95804	5.9767e-67
-14.1	5.97902	2.15943e-67
-14.1	6	7.77544e-68
-14.05	0	0.0174607
-14.05	0.020979	0.0355452
-14.05	0.041958	0.0492467
-14.05	0.062937	0.0581351
-14.05	0.083916	0.0634741
-14.05	0.104895	0.0656631
-14.05	0.125874	0.0650559
-14.05	0.146853	0.0622084
-14.05	0.167832	0.0579167
-14.05	0.188811	0.053098
-14.05	0.20979	0.0485424
-14.05	0.230769	0.0446319
-14.05	0.251748	0.0412207
-14.05	0.272727	0.0378115
-14.05	0.293706	0.0339019
-14.05	0.314685	0.0292471
-14.05	0.335664	0.0239345
-14.05	0.356643	0.0183236
-14.05	0.377622	0.0129393
-14.05	0.398601	0.00839878
-14.05	0.41958	0.00541677
-14.05	0.440559	0.0044538
-14.05	0.461538	0.00455046
-14.05	0.482517	0.00443379
-14.05	0.503497	0.00371985
-14.05	0.524476	0.00249982
-14.05	0.545455	0.0011292
-14.05	0.566434	0.0012638
-14.05	0.587413	0.00269699
-14.05	0.608392	0.0040532
-14.05	0.629371	0.00515099
-14.05	0.65035	0.00595478
-14.05	0.671329	0.00647823
-14.05	0.692308	0.00675884
-14.05	0.713287	0.00684205
-14.05	0.734266	0.00677119
-14.05	0.755245	0.00658257
-14.05	0.776224	0.00630465
-14.05	0.797203	0.00595944
-14.05	0.818182	0.00556468
-14.05	0.839161	0.00513565
-14.05	0.86014	0.0046861
-14.05	0.881119	0.00422867
-14.05	0.902098	0.00377468
-14.05	0.923077	0.00333394
-14.05	0.944056	0.00291442
-14.05	0.965035	0.00252225
-14.05	0.986014	0.00216164
-14.05	1.00699	0.00183509
-14.05	1.02797	0.00154356
-14.05	1.04895	0.00128674
-14.05	1.06993	0.00106334
-14.05	1.09091	0.000871323
-14.05	1.11189	0.000708138
-14.05	1.13287	0.000570955
-14.05	1.15385	0.00045682
-14.05	1.17483	0.000362796
-14.05	1.1958	0.000286071
-14.05	1.21678	0.000224026
-14.05	1.23776	0.000174283
-14.05	1.25874	0.000134729
-14.05	1.27972	0.000103523
-14.05	1.3007	7.90847e-05
-14.05	1.32168	6.00813e-05
-14.05	1.34266	4.54026e-05
-14.05	1.36364	3.4136e-05
-14.05	1.38461	2.55402e-05
-14.05	1.40559	1.90195e-05
-14.05	1.42657	1.40996e-05
-14.05	1.44755	1.04069e-05
-14.05	1.46853	7.64882e-06
-14.05	1.48951	5.59864e-06
-14.05	1.51049	4.08163e-06
-14.05	1.53147	2.96407e-06
-14.05	1.55245	2.14432e-06
-14.05	1.57343	1.5455e-06
-14.05	1.59441	1.10985e-06
-14.05	1.61539	7.94162e-07
-14.05	1.63636	5.66283e-07
-14.05	1.65734	4.0241e-07
-14.05	1.67832	2.85e-07
-14.05	1.6993	2.01183e-07
-14.05	1.72028	1.41559e-07
-14.05	1.74126	9.92903e-08
-14.05	1.76224	6.94265e-08
-14.05	1.78322	4.83964e-08
-14.05	1.8042	3.36348e-08
-14.05	1.82517	2.33061e-08
-14.05	1.84615	1.61014e-08
-14.05	1.86713	1.10913e-08
-14.05	1.88811	7.61785e-09
-14.05	1.90909	5.2169e-09
-14.05	1.93007	3.56224e-09
-14.05	1.95105	2.42527e-09
-14.05	1.97203	1.64634e-09
-14.05	1.99301	1.11428e-09
-14.05	2.01399	7.51923e-10
-14.05	2.03497	5.05886e-10
-14.05	2.05594	3.39331e-10
-14.05	2.07692	2.26922e-10
-14.05	2.0979	1.51289e-10
-14.05	2.11888	1.00557e-10
-14.05	2.13986	6.66316e-11
-14.05	2.16084	4.40164e-11
-14.05	2.18182	2.89876e-11
-14.05	2.2028	1.90316e-11
-14.05	2.22378	1.24567e-11
-14.05	2.24476	8.12832e-12
-14.05	2.26573	5.28777e-12
-14.05	2.28671	3.42945e-12
-14.05	2.30769	2.21749e-12
-14.05	2.32867	1.42953e-12
-14.05	2.34965	9.18806e-13
-14.05	2.37063	5.88792e-13
-14.05	2.39161	3.76197e-13
-14.05	2.41259	2.39657e-13
-14.05	2.43357	1.52227e-13
-14.05	2.45454	9.64111e-14
-14.05	2.47552	6.08836e-14
-14.05	2.4965	3.83368e-14
-14.05	2.51748	2.407e-14
-14.05	2.53846	1.50689e-14
-14.05	2.55944	9.40668e-15
-14.05	2.58042	5.85515e-15
-14.05	2.6014	3.63401e-15
-14.05	2.62238	2.24894e-15
-14.05	2.64336	1.38775e-15
-14.05	2.66434	8.53854e-16
-14.05	2.68532	5.23827e-16
-14.05	2.70629	3.20421e-16
-14.05	2.72727	1.95424e-16
-14.05	2.74825	1.18837e-16
-14.05	2.76923	7.20502e-17
-14.05	2.79021	4.35536e-17
-14.05	2.81119	2.62489e-17
-14.05	2.83217	1.57721e-17
-14.05	2.85315	9.44833e-18
-14.05	2.87413	5.64283e-18
-14.05	2.89511	3.35979e-18
-14.05	2.91608	1.9943e-18
-14.05	2.93706	1.18013e-18
-14.05	2.95804	6.96182e-19
-14.05	2.97902	4.09414e-19
-14.05	3	2.40018e-19
-14.05	3.02098	1.40269e-19
-14.05	3.04196	8.17167e-20
-14.05	3.06294	4.74554e-20
-14.05	3.08392	2.74715e-20
-14.05	3.10489	1.58524e-20
-14.05	3.12587	9.11844e-21
-14.05	3.14685	5.22823e-21
-14.05	3.16783	2.98809e-21
-14.05	3.18881	1.70229e-21
-14.05	3.20979	9.66651e-22
-14.05	3.23077	5.47143e-22
-14.05	3.25175	3.0869e-22
-14.05	3.27273	1.73593e-22
-14.05	3.29371	9.73035e-23
-14.05	3.31468	5.43634e-23
-14.05	3.33566	3.02736e-23
-14.05	3.35664	1.68035e-23
-14.05	3.37762	9.29634e-24
-14.05	3.3986	5.12622e-24
-14.05	3.41958	2.81743e-24
-14.05	3.44056	1.5434e-24
-14.05	3.46154	8.42702e-25
-14.05	3.48252	4.586e-25
-14.05	3.5035	2.48747e-25
-14.05	3.52448	1.34476e-25
-14.05	3.54546	7.24594e-26
-14.05	3.56643	3.89138e-26
-14.05	3.58741	2.08292e-26
-14.05	3.60839	1.11121e-26
-14.05	3.62937	5.90853e-27
-14.05	3.65035	3.13124e-27
-14.05	3.67133	1.65389e-27
-14.05	3.69231	8.70666e-28
-14.05	3.71329	4.56823e-28
-14.05	3.73427	2.38889e-28
-14.05	3.75524	1.24507e-28
-14.05	3.77622	6.46754e-29
-14.05	3.7972	3.34838e-29
-14.05	3.81818	1.72774e-29
-14.05	3.83916	8.88519e-30
-14.05	3.86014	4.55409e-30
-14.05	3.88112	2.32639e-30
-14.05	3.9021	1.18443e-30
-14.05	3.92308	6.01003e-31
-14.05	3.94406	3.03941e-31
-14.05	3.96503	1.53195e-31
-14.05	3.98601	7.69555e-32
-14.05	4.00699	3.85281e-32
-14.05	4.02797	1.92245e-32
-14.05	4.04895	9.56035e-33
-14.05	4.06993	4.7384e-33
-14.05	4.09091	2.34061e-33
-14.05	4.11189	1.1523e-33
-14.05	4.13287	5.65375e-34
-14.05	4.15385	2.76469e-34
-14.05	4.17483	1.34739e-34
-14.05	4.1958	6.54453e-35
-14.05	4.21678	3.16809e-35
-14.05	4.23776	1.52846e-35
-14.05	4.25874	7.34926e-36
-14.05	4.27972	3.52183e-36
-14.05	4.3007	1.682e-36
-14.05	4.32168	8.00608e-37
-14.05	4.34266	3.79792e-37
-14.05	4.36364	1.79558e-37
-14.05	4.38462	8.46052e-38
-14.05	4.40559	3.97302e-38
-14.05	4.42657	1.85942e-38
-14.05	4.44755	8.6729e-39
-14.05	4.46853	4.03165e-39
-14.05	4.48951	1.86781e-39
-14.05	4.51049	8.62407e-40
-14.05	4.53147	3.96846e-40
-14.05	4.55245	1.81996e-40
-14.05	4.57343	8.31824e-41
-14.05	4.59441	3.78905e-41
-14.05	4.61538	1.72011e-41
-14.05	4.63636	7.7824e-42
-14.05	4.65734	3.50912e-42
-14.05	4.67832	1.57692e-42
-14.05	4.6993	7.06237e-43
-14.05	4.72028	3.15223e-43
-14.05	4.74126	1.40221e-43
-14.05	4.76224	6.21635e-44
-14.05	4.78322	2.74653e-44
-14.05	4.8042	1.20937e-44
-14.05	4.82517	5.30714e-45
-14.05	4.84615	2.32107e-45
-14.05	4.86713	1.01167e-45
-14.05	4.88811	4.3946e-46
-14.05	4.90909	1.90249e-46
-14.05	4.93007	8.20827e-47
-14.05	4.95105	3.52944e-47
-14.05	4.97203	1.51246e-47
-14.05	4.99301	6.45931e-48
-14.05	5.01399	2.74924e-48
-14.05	5.03496	1.16617e-48
-14.05	5.05594	4.9299e-49
-14.05	5.07692	2.077e-49
-14.05	5.0979	8.72081e-50
-14.05	5.11888	3.64923e-50
-14.05	5.13986	1.52184e-50
-14.05	5.16084	6.32497e-51
-14.05	5.18182	2.61982e-51
-14.05	5.2028	1.08145e-51
-14.05	5.22378	4.449e-52
-14.05	5.24475	1.82407e-52
-14.05	5.26573	7.45319e-53
-14.05	5.28671	3.03504e-53
-14.05	5.30769	1.23171e-53
-14.05	5.32867	4.98166e-54
-14.05	5.34965	2.00798e-54
-14.05	5.37063	8.06616e-55
-14.05	5.39161	3.2292e-55
-14.05	5.41259	1.28838e-55
-14.05	5.43357	5.12286e-56
-14.05	5.45455	2.03003e-56
-14.05	5.47552	8.01698e-57
-14.05	5.4965	3.1553e-57
-14.05	5.51748	1.23763e-57
-14.05	5.53846	4.83791e-58
-14.05	5.55944	1.88472e-58
-14.05	5.58042	7.31734e-59
-14.05	5.6014	2.83126e-59
-14.05	5.62238	1.09176e-59
-14.05	5.64336	4.19556e-60
-14.05	5.66434	1.60684e-60
-14.05	5.68532	6.13304e-61
-14.05	5.70629	2.3329e-61
-14.05	5.72727	8.84372e-62
-14.05	5.74825	3.34112e-62
-14.05	5.76923	1.25796e-62
-14.05	5.79021	4.72019e-63
-14.05	5.81119	1.7651e-63
-14.05	5.83217	6.57807e-64
-14.05	5.85315	2.44312e-64
-14.05	5.87413	9.04289e-65
-14.05	5.89511	3.33571e-65
-14.05	5.91608	1.22627e-65
-14.05	5.93706	4.49262e-66
-14.05	5.95804	1.64033e-66
-14.05	5.97902	5.9687e-67
-14.05	6	2.16443e-67
-14	0	0.0174607
-14	0.020979	0.0355461
-14	0.041958	0.0492515
-14	0.062937	0.0581479
-14	0.083916	0.0634989
-14	0.104895	0.0657033
-14	0.125874	0.0651137
-14	0.146853	0.0622846
-14	0.167832	0.0580107
-14	0.188811	0.0532084
-14	0.20979	0.0486675
-14	0.230769	0.0447698
-14	0.251748	0.0413691
-14	0.272727	0.0379673
-14	0.293706	0.0340605
-14	0.314685	0.0294024
-14	0.335664	0.0240797
-14	0.356643	0.0184523
-14	0.377622	0.0130474
-14	0.398601	0.00848607
-14	0.41958	0.00548698
-14	0.440559	0.00451136
-14	0.461538	0.00460228
-14	0.482517	0.00448266
-14	0.503497	0.00376209
-14	0.524476	0.00252865
-14	0.545455	0.0011336
-14	0.566434	0.00125956
-14	0.587413	0.00271779
-14	0.608392	0.00409694
-14	0.629371	0.00521512
-14	0.65035	0.00603624
-14	0.671329	0.00657369
-14	0.692308	0.00686508
-14	0.713287	0.00695616
-14	0.734266	0.00689069
-14	0.755245	0.00670532
-14	0.776224	0.00642877
-14	0.797203	0.00608323
-14	0.818182	0.00568655
-14	0.839161	0.00525412
-14	0.86014	0.00479985
-14	0.881119	0.00433656
-14	0.902098	0.00387578
-14	0.923077	0.00342756
-14	0.944056	0.00300013
-14	0.965035	0.00259984
-14	0.986014	0.00223112
-14	1.00699	0.00189665
-14	1.02797	0.00159754
-14	1.04895	0.00133361
-14	1.06993	0.00110365
-14	1.09091	0.000905655
-14	1.11189	0.000737117
-14	1.13287	0.0005952
-14	1.15385	0.000476932
-14	1.17483	0.000379344
-14	1.1958	0.000299577
-14	1.21678	0.000234966
-14	1.23776	0.000183079
-14	1.25874	0.000141753
-14	1.27972	0.000109093
-14	1.3007	8.34744e-05
-14	1.32168	6.35194e-05
-14	1.34266	4.80796e-05
-14	1.36364	3.62088e-05
-14	1.38461	2.71366e-05
-14	1.40559	2.02426e-05
-14	1.42657	1.50322e-05
-14	1.44755	1.11145e-05
-14	1.46853	8.18326e-06
-14	1.48951	6.0005e-06
-14	1.51049	4.38248e-06
-14	1.53147	3.18836e-06
-14	1.55245	2.31083e-06
-14	1.57343	1.66862e-06
-14	1.59441	1.20053e-06
-14	1.61539	8.60684e-07
-14	1.63636	6.14901e-07
-14	1.65734	4.37811e-07
-14	1.67832	3.10683e-07
-14	1.6993	2.1975e-07
-14	1.72028	1.54935e-07
-14	1.74126	1.08893e-07
-14	1.76224	7.62979e-08
-14	1.78322	5.32971e-08
-14	1.8042	3.71187e-08
-14	1.82517	2.57749e-08
-14	1.84615	1.78454e-08
-14	1.86713	1.23195e-08
-14	1.88811	8.48002e-09
-14	1.90909	5.8203e-09
-14	1.93007	3.98323e-09
-14	1.95105	2.71809e-09
-14	1.97203	1.84938e-09
-14	1.99301	1.25463e-09
-14	2.01399	8.48635e-10
-14	2.03497	5.72319e-10
-14	2.05594	3.8482e-10
-14	2.07692	2.57972e-10
-14	2.0979	1.72415e-10
-14	2.11888	1.14884e-10
-14	2.13986	7.63169e-11
-14	2.16084	5.05426e-11
-14	2.18182	3.33709e-11
-14	2.2028	2.19661e-11
-14	2.22378	1.4415e-11
-14	2.24476	9.43092e-12
-14	2.26573	6.15145e-12
-14	2.28671	4.00028e-12
-14	2.30769	2.59358e-12
-14	2.32867	1.67652e-12
-14	2.34965	1.08051e-12
-14	2.37063	6.94333e-13
-14	2.39161	4.44866e-13
-14	2.41259	2.84199e-13
-14	2.43357	1.81031e-13
-14	2.45454	1.14981e-13
-14	2.47552	7.28196e-14
-14	2.4965	4.59856e-14
-14	2.51748	2.89569e-14
-14	2.53846	1.81819e-14
-14	2.55944	1.13837e-14
-14	2.58042	7.10703e-15
-14	2.6014	4.42435e-15
-14	2.62238	2.74641e-15
-14	2.64336	1.69995e-15
-14	2.66434	1.04919e-15
-14	2.68532	6.4568e-16
-14	2.70629	3.96206e-16
-14	2.72727	2.42415e-16
-14	2.74825	1.47886e-16
-14	2.76923	8.99532e-17
-14	2.79021	5.45535e-17
-14	2.81119	3.29867e-17
-14	2.83217	1.98865e-17
-14	2.85315	1.19529e-17
-14	2.87413	7.16278e-18
-14	2.89511	4.27929e-18
-14	2.91608	2.54881e-18
-14	2.93706	1.51348e-18
-14	2.95804	8.9594e-19
-14	2.97902	5.28738e-19
-14	3	3.11068e-19
-14	3.02098	1.82439e-19
-14	3.04196	1.06665e-19
-14	3.06294	6.21676e-20
-14	3.08392	3.61193e-20
-14	3.10489	2.0919e-20
-14	3.12587	1.20773e-20
-14	3.14685	6.95048e-21
-14	3.16783	3.98728e-21
-14	3.18881	2.28008e-21
-14	3.20979	1.29967e-21
-14	3.23077	7.38448e-22
-14	3.25175	4.18225e-22
-14	3.27273	2.36101e-22
-14	3.29371	1.32857e-22
-14	3.31468	7.4518e-23
-14	3.33566	4.16611e-23
-14	3.35664	2.32161e-23
-14	3.37762	1.28954e-23
-14	3.3986	7.13941e-24
-14	3.41958	3.9398e-24
-14	3.44056	2.16703e-24
-14	3.46154	1.18805e-24
-14	3.48252	6.49207e-25
-14	3.5035	3.53595e-25
-14	3.52448	1.91956e-25
-14	3.54546	1.03865e-25
-14	3.56643	5.60158e-26
-14	3.58741	3.01106e-26
-14	3.60839	1.61323e-26
-14	3.62937	8.61473e-27
-14	3.65035	4.58514e-27
-14	3.67133	2.43236e-27
-14	3.69231	1.28608e-27
-14	3.71329	6.77749e-28
-14	3.73427	3.55986e-28
-14	3.75524	1.86362e-28
-14	3.77622	9.72392e-29
-14	3.7972	5.05691e-29
-14	3.81818	2.62112e-29
-14	3.83916	1.35409e-29
-14	3.86014	6.97208e-30
-14	3.88112	3.57795e-30
-14	3.9021	1.83005e-30
-14	3.92308	9.32918e-31
-14	3.94406	4.74001e-31
-14	3.96503	2.40031e-31
-14	3.98601	1.21146e-31
-14	4.00699	6.094e-32
-14	4.02797	3.05525e-32
-14	4.04895	1.52666e-32
-14	4.06993	7.60305e-33
-14	4.09091	3.77383e-33
-14	4.11189	1.86693e-33
-14	4.13287	9.20491e-34
-14	4.15385	4.52335e-34
-14	4.17483	2.21538e-34
-14	4.1958	1.0814e-34
-14	4.21678	5.26098e-35
-14	4.23776	2.55091e-35
-14	4.25874	1.23273e-35
-14	4.27972	5.93729e-36
-14	4.3007	2.85005e-36
-14	4.32168	1.36352e-36
-14	4.34266	6.5015e-37
-14	4.36364	3.08965e-37
-14	4.38462	1.46335e-37
-14	4.40559	6.90767e-38
-14	4.42657	3.2498e-38
-14	4.44755	1.52379e-38
-14	4.46853	7.12087e-39
-14	4.48951	3.31653e-39
-14	4.51049	1.53948e-39
-14	4.53147	7.1221e-40
-14	4.55245	3.28383e-40
-14	4.57343	1.50902e-40
-14	4.59441	6.9111e-41
-14	4.61538	3.15457e-41
-14	4.63636	1.43507e-41
-14	4.65734	6.50643e-42
-14	4.67832	2.94003e-42
-14	4.6993	1.32404e-42
-14	4.72028	5.94274e-43
-14	4.74126	2.65834e-43
-14	4.76224	1.18515e-43
-14	4.78322	5.26589e-44
-14	4.8042	2.33189e-44
-14	4.82517	1.02916e-44
-14	4.84615	4.5268e-45
-14	4.86713	1.98444e-45
-14	4.88811	8.67001e-46
-14	4.90909	3.77518e-46
-14	4.93007	1.63829e-46
-14	4.95105	7.08567e-47
-14	4.97203	3.05426e-47
-14	4.99301	1.3121e-47
-14	5.01399	5.61772e-48
-14	5.03496	2.39712e-48
-14	5.05594	1.01942e-48
-14	5.07692	4.32066e-49
-14	5.0979	1.82508e-49
-14	5.11888	7.68329e-50
-14	5.13986	3.22364e-50
-14	5.16084	1.34796e-50
-14	5.18182	5.61751e-51
-14	5.2028	2.33315e-51
-14	5.22378	9.65771e-52
-14	5.24475	3.98417e-52
-14	5.26573	1.63808e-52
-14	5.28671	6.71218e-53
-14	5.30769	2.7411e-53
-14	5.32867	1.11562e-53
-14	5.34965	4.52525e-54
-14	5.37063	1.82936e-54
-14	5.39161	7.37032e-55
-14	5.41259	2.95941e-55
-14	5.43357	1.18428e-55
-14	5.45455	4.7232e-56
-14	5.47552	1.87736e-56
-14	5.4965	7.43687e-57
-14	5.51748	2.93605e-57
-14	5.53846	1.15522e-57
-14	5.55944	4.53001e-58
-14	5.58042	1.77036e-58
-14	5.6014	6.89534e-59
-14	5.62238	2.67657e-59
-14	5.64336	1.03545e-59
-14	5.66434	3.9922e-60
-14	5.68532	1.53399e-60
-14	5.70629	5.8744e-61
-14	5.72727	2.24199e-61
-14	5.74825	8.52768e-62
-14	5.76923	3.23264e-62
-14	5.79021	1.22127e-62
[truncated: 244,534+ more rows]

## Sheet: Fig.3j
Co foil
-14.4	0	0.000294978
-14.4	0.020833	0.000661908
-14.4	0.041667	0.00113298
-14.4	0.0625	0.00162082
-14.4	0.083333	0.00203722
-14.4	0.104167	0.00230729
-14.4	0.125	0.00239791
-14.4	0.145833	0.00232815
-14.4	0.166667	0.00217109
-14.4	0.1875	0.00203956
-14.4	0.208333	0.00203251
-14.4	0.229167	0.00215858
-14.4	0.25	0.00233862
-14.4	0.270833	0.00248434
-14.4	0.291667	0.00254657
-14.4	0.3125	0.00251904
-14.4	0.333333	0.00242602
-14.4	0.354167	0.00230539
-14.4	0.375	0.00219093
-14.4	0.395833	0.00209856
-14.4	0.416667	0.00202355
-14.4	0.4375	0.00194951
-14.4	0.458333	0.00186097
-14.4	0.479167	0.00175112
-14.4	0.5	0.00162294
-14.4	0.520833	0.00148643
-14.4	0.541667	0.00135446
-14.4	0.5625	0.00123871
-14.4	0.583333	0.00114637
-14.4	0.604167	0.00107855
-14.4	0.625	0.00103075
-14.4	0.645833	0.000995339
-14.4	0.666667	0.000964422
-14.4	0.6875	0.000931816
-14.4	0.708333	0.000893762
-14.4	0.729167	0.000848769
-14.4	0.75	0.000797074
-14.4	0.770833	0.00074002
-14.4	0.791667	0.000679509
-14.4	0.8125	0.00061757
-14.4	0.833333	0.000556065
-14.4	0.854167	0.000496518
-14.4	0.875	0.000440055
-14.4	0.895833	0.000387406
-14.4	0.916667	0.000338967
-14.4	0.9375	0.000294876
-14.4	0.958333	0.000255084
-14.4	0.979167	0.000219428
-14.4	1	0.000187678
-14.4	1.02083	0.000159573
-14.4	1.04167	0.000134841
-14.4	1.0625	0.00011321
-14.4	1.08333	9.44156e-05
-14.4	1.10417	7.81996e-05
-14.4	1.125	6.43128e-05
-14.4	1.14583	5.25143e-05
-14.4	1.16667	4.25727e-05
-14.4	1.1875	3.42668e-05
-14.4	1.20833	2.73875e-05
-14.4	1.22917	2.17394e-05
-14.4	1.25	1.71423e-05
-14.4	1.27083	1.34326e-05
-14.4	1.29167	1.04638e-05
-14.4	1.3125	8.10674e-06
-14.4	1.33333	6.2494e-06
-14.4	1.35417	4.79599e-06
-14.4	1.375	3.66587e-06
-14.4	1.39583	2.79208e-06
-14.4	1.41667	2.11982e-06
-14.4	1.4375	1.6048e-06
-14.4	1.45833	1.21166e-06
-14.4	1.47917	9.12469e-07
-14.4	1.5	6.85371e-07
-14.4	1.52083	5.13402e-07
-14.4	1.54167	3.83474e-07
-14.4	1.5625	2.85535e-07
-14.4	1.58333	2.11894e-07
-14.4	1.60417	1.56675e-07
-14.4	1.625	1.15398e-07
-14.4	1.64583	8.46485e-08
-14.4	1.66667	6.18276e-08
-14.4	1.6875	4.49599e-08
-14.4	1.70833	3.25462e-08
-14.4	1.72917	2.34519e-08
-14.4	1.75	1.68207e-08
-14.4	1.77083	1.20085e-08
-14.4	1.79167	8.5335e-09
-14.4	1.8125	6.03627e-09
-14.4	1.83333	4.25047e-09
-14.4	1.85417	2.97961e-09
-14.4	1.875	2.07954e-09
-14.4	1.89583	1.44508e-09
-14.4	1.91667	9.99928e-10
-14.4	1.9375	6.89018e-10
-14.4	1.95833	4.72837e-10
-14.4	1.97917	3.2318e-10
-14.4	2	2.20018e-10
-14.4	2.02083	1.49206e-10
-14.4	2.04167	1.00798e-10
-14.4	2.0625	6.78392e-11
-14.4	2.08333	4.54881e-11
-14.4	2.10417	3.03894e-11
-14.4	2.125	2.0229e-11
-14.4	2.14583	1.34174e-11
-14.4	2.16667	8.86796e-12
-14.4	2.1875	5.84051e-12
-14.4	2.20833	3.83321e-12
-14.4	2.22917	2.5071e-12
-14.4	2.25	1.63412e-12
-14.4	2.27083	1.06148e-12
-14.4	2.29167	6.87163e-13
-14.4	2.3125	4.4334e-13
-14.4	2.33333	2.85068e-13
-14.4	2.35417	1.82683e-13
-14.4	2.375	1.1668e-13
-14.4	2.39583	7.42744e-14
-14.4	2.41667	4.71233e-14
-14.4	2.4375	2.9798e-14
-14.4	2.45833	1.87801e-14
-14.4	2.47917	1.17969e-14
-14.4	2.5	7.3858e-15
-14.4	2.52083	4.60883e-15
-14.4	2.54167	2.86646e-15
-14.4	2.5625	1.77691e-15
-14.4	2.58333	1.09786e-15
-14.4	2.60417	6.76067e-16
-14.4	2.625	4.14949e-16
-14.4	2.64583	2.53839e-16
-14.4	2.66667	1.54768e-16
-14.4	2.6875	9.40499e-17
-14.4	2.70833	5.69626e-17
-14.4	2.72917	3.43853e-17
-14.4	2.75	2.06873e-17
-14.4	2.77083	1.24046e-17
-14.4	2.79167	7.41314e-18
-14.4	2.8125	4.41533e-18
-14.4	2.83333	2.62097e-18
-14.4	2.85417	1.55059e-18
-14.4	2.875	9.14242e-19
-14.4	2.89583	5.37225e-19
-14.4	2.91667	3.14614e-19
-14.4	2.9375	1.83621e-19
-14.4	2.95833	1.06805e-19
-14.4	2.97917	6.19121e-20
-14.4	3	3.57667e-20
-14.4	3.02083	2.05919e-20
-14.4	3.04167	1.18148e-20
-14.4	3.0625	6.75563e-21
-14.4	3.08333	3.8496e-21
-14.4	3.10417	2.18611e-21
-14.4	3.125	1.23718e-21
-14.4	3.14583	6.97749e-22
-14.4	3.16667	3.92164e-22
-14.4	3.1875	2.19653e-22
-14.4	3.20833	1.22605e-22
-14.4	3.22917	6.81985e-23
-14.4	3.25	3.78043e-23
-14.4	3.27083	2.08835e-23
-14.4	3.29167	1.14964e-23
-14.4	3.3125	6.3069e-24
-14.4	3.33333	3.44797e-24
-14.4	3.35417	1.87847e-24
-14.4	3.375	1.01985e-24
-14.4	3.39583	5.51775e-25
-14.4	3.41667	2.97494e-25
-14.4	3.4375	1.5984e-25
-14.4	3.45833	8.55819e-26
-14.4	3.47917	4.56634e-26
-14.4	3.5	2.42797e-26
-14.4	3.52083	1.28649e-26
-14.4	3.54167	6.79293e-27
-14.4	3.5625	3.57434e-27
-14.4	3.58333	1.87422e-27
-14.4	3.60417	9.79339e-28
-14.4	3.625	5.09955e-28
-14.4	3.64583	2.64616e-28
-14.4	3.66667	1.36831e-28
-14.4	3.6875	7.05084e-29
-14.4	3.70833	3.6206e-29
-14.4	3.72917	1.8527e-29
-14.4	3.75	9.44747e-30
-14.4	3.77083	4.80075e-30
-14.4	3.79167	2.43101e-30
-14.4	3.8125	1.22673e-30
-14.4	3.83333	6.16871e-31
-14.4	3.85417	3.09117e-31
-14.4	3.875	1.5436e-31
-14.4	3.89583	7.68124e-32
-14.4	3.91667	3.809e-32
-14.4	3.9375	1.88223e-32
-14.4	3.95833	9.26868e-33
-14.4	3.97917	4.54827e-33
-14.4	4	2.22412e-33
-14.4	4.02083	1.08381e-33
-14.4	4.04167	5.26295e-34
-14.4	4.0625	2.54676e-34
-14.4	4.08333	1.22809e-34
-14.4	4.10417	5.90142e-35
-14.4	4.125	2.82595e-35
-14.4	4.14583	1.34851e-35
-14.4	4.16667	6.41252e-36
-14.4	4.1875	3.03868e-36
-14.4	4.20833	1.43491e-36
-14.4	4.22917	6.7522e-37
-14.4	4.25	3.16628e-37
-14.4	4.27083	1.47957e-37
-14.4	4.29167	6.88977e-38
-14.4	4.3125	3.1971e-38
-14.4	4.33333	1.4784e-38
-14.4	4.35417	6.81251e-39
-14.4	4.375	3.12828e-39
-14.4	4.39583	1.43149e-39
-14.4	4.41667	6.52756e-40
-14.4	4.4375	2.96617e-40
-14.4	4.45833	1.34315e-40
-14.4	4.47917	6.06086e-41
-14.4	4.5	2.72537e-41
-14.4	4.52083	1.22123e-41
-14.4	4.54167	5.45324e-42
-14.4	4.5625	2.42656e-42
-14.4	4.58333	1.07599e-42
-14.4	4.60417	4.75454e-43
-14.4	4.625	2.09358e-43
-14.4	4.64583	9.18651e-44
-14.4	4.66667	4.01691e-44
-14.4	4.6875	1.75031e-44
-14.4	4.70833	7.60009e-45
-14.4	4.72917	3.28853e-45
-14.4	4.75	1.41796e-45
-14.4	4.77083	6.09268e-46
-14.4	4.79167	2.60874e-46
-14.4	4.8125	1.1131e-46
-14.4	4.83333	4.73275e-47
-14.4	4.85417	2.00527e-47
-14.4	4.875	8.46665e-48
-14.4	4.89583	3.56228e-48
-14.4	4.91667	1.49356e-48
-14.4	4.9375	6.24014e-49
-14.4	4.95833	2.59803e-49
-14.4	4.97917	1.07788e-49
-14.4	5	4.45629e-50
-14.4	5.02083	1.83592e-50
-14.4	5.04167	7.53717e-51
-14.4	5.0625	3.08347e-51
-14.4	5.08333	1.25703e-51
-14.4	5.10417	5.10657e-52
-14.4	5.125	2.06722e-52
-14.4	5.14583	8.33907e-53
-14.4	5.16667	3.35215e-53
-14.4	5.1875	1.34277e-53
-14.4	5.20833	5.35988e-54
-14.4	5.22917	2.13197e-54
-14.4	5.25	8.45045e-55
-14.4	5.27083	3.33773e-55
-14.4	5.29167	1.31369e-55
-14.4	5.3125	5.15239e-56
-14.4	5.33333	2.0137e-56
-14.4	5.35417	7.84245e-57
-14.4	5.375	3.04354e-57
-14.4	5.39583	1.177e-57
-14.4	5.41667	4.53572e-58
-14.4	5.4375	1.74174e-58
-14.4	5.45833	6.66485e-59
-14.4	5.47917	2.54136e-59
-14.4	5.5	9.6563e-60
-14.4	5.52083	3.65614e-60
-14.4	5.54167	1.37944e-60
-14.4	5.5625	5.18623e-61
-14.4	5.58333	1.94298e-61
-14.4	5.60417	7.25353e-62
-14.4	5.625	2.69835e-62
-14.4	5.64583	1.00026e-62
-14.4	5.66667	3.69483e-63
-14.4	5.6875	1.36001e-63
-14.4	5.70833	4.98831e-64
-14.4	5.72917	1.82318e-64
-14.4	5.75	6.64006e-65
-14.4	5.77083	2.40978e-65
-14.4	5.79167	8.71462e-66
-14.4	5.8125	3.14038e-66
-14.4	5.83333	1.12766e-66
-14.4	5.85417	4.03497e-67
-14.4	5.875	1.43868e-67
-14.4	5.89583	5.11153e-68
-14.4	5.91667	1.80967e-68
-14.4	5.9375	6.38426e-69
-14.4	5.95833	2.24431e-69
-14.4	5.97917	7.86173e-70
-14.4	6	2.74419e-70
-14.35	0	0.000294978
-14.35	0.020833	0.000661914
-14.35	0.041667	0.00113304
-14.35	0.0625	0.00162102
-14.35	0.083333	0.00203771
-14.35	0.104167	0.00230815
-14.35	0.125	0.00239918
-14.35	0.145833	0.00232972
-14.35	0.166667	0.00217281
-14.35	0.1875	0.00204136
-14.35	0.208333	0.00203463
-14.35	0.229167	0.0021615
-14.35	0.25	0.00234274
-14.35	0.270833	0.00248982
-14.35	0.291667	0.00255325
-14.35	0.3125	0.00252663
-14.35	0.333333	0.00243418
-14.35	0.354167	0.00231391
-14.35	0.375	0.00219979
-14.35	0.395833	0.00210793
-14.35	0.416667	0.00203363
-14.35	0.4375	0.00196037
-14.35	0.458333	0.0018725
-14.35	0.479167	0.00176303
-14.35	0.5	0.00163489
-14.35	0.520833	0.00149812
-14.35	0.541667	0.00136571
-14.35	0.5625	0.0012495
-14.35	0.583333	0.00115689
-14.35	0.604167	0.00108907
-14.35	0.625	0.00104157
-14.35	0.645833	0.00100669
-14.35	0.666667	0.00097639
-14.35	0.6875	0.000944381
-14.35	0.708333	0.000906805
-14.35	0.729167	0.000862106
-14.35	0.75	0.000810491
-14.35	0.770833	0.000753304
-14.35	0.791667	0.000692464
-14.35	0.8125	0.000630032
-14.35	0.833333	0.000567907
-14.35	0.854167	0.000507652
-14.35	0.875	0.000450426
-14.35	0.895833	0.000396988
-14.35	0.916667	0.000347757
-14.35	0.9375	0.000302885
-14.35	0.958333	0.000262336
-14.35	0.979167	0.000225954
-14.35	1	0.000193514
-14.35	1.02083	0.000164757
-14.35	1.04167	0.000139415
-14.35	1.0625	0.000117217
-14.35	1.08333	9.7899e-05
-14.35	1.10417	8.12048e-05
-14.35	1.125	6.68848e-05
-14.35	1.14583	5.46978e-05
-14.35	1.16667	4.44113e-05
-14.35	1.1875	3.58023e-05
-14.35	1.20833	2.86596e-05
-14.35	1.22917	2.27849e-05
-14.35	1.25	1.79951e-05
-14.35	1.27083	1.41232e-05
-14.35	1.29167	1.10192e-05
-14.35	1.3125	8.55052e-06
-14.35	1.33333	6.60195e-06
-14.35	1.35417	5.07461e-06
-14.35	1.375	3.88503e-06
-14.35	1.39583	2.96378e-06
-14.35	1.41667	2.25385e-06
-14.35	1.4375	1.70911e-06
-14.35	1.45833	1.2926e-06
-14.35	1.47917	9.75114e-07
-14.35	1.5	7.33729e-07
-14.35	1.52083	5.50632e-07
-14.35	1.54167	4.12053e-07
-14.35	1.5625	3.07406e-07
-14.35	1.58333	2.28574e-07
-14.35	1.60417	1.69349e-07
-14.35	1.625	1.24989e-07
-14.35	1.64583	9.18754e-08
-14.35	1.66667	6.72486e-08
-14.35	1.6875	4.90071e-08
-14.35	1.70833	3.55532e-08
-14.35	1.72917	2.5675e-08
-14.35	1.75	1.8456e-08
-14.35	1.77083	1.32055e-08
-14.35	1.79167	9.40528e-09
-14.35	1.8125	6.66807e-09
-14.35	1.83333	4.70612e-09
-14.35	1.85417	3.30664e-09
-14.35	1.875	2.31314e-09
-14.35	1.89583	1.61118e-09
-14.35	1.91667	1.11749e-09
-14.35	1.9375	7.71853e-10
-14.35	1.95833	5.3095e-10
-14.35	1.97917	3.63774e-10
-14.35	2	2.48257e-10
-14.35	2.02083	1.68768e-10
-14.35	2.04167	1.14295e-10
-14.35	2.0625	7.71145e-11
-14.35	2.08333	5.18373e-11
-14.35	2.10417	3.47188e-11
-14.35	2.125	2.31699e-11
-14.35	2.14583	1.54077e-11
-14.35	2.16667	1.02099e-11
-14.35	2.1875	6.74192e-12
-14.35	2.20833	4.43653e-12
-14.35	2.22917	2.90943e-12
-14.35	2.25	1.90147e-12
-14.35	2.27083	1.23849e-12
-14.35	2.29167	8.03953e-13
-14.35	2.3125	5.20124e-13
-14.35	2.33333	3.35372e-13
-14.35	2.35417	2.15525e-13
-14.35	2.375	1.38046e-13
-14.35	2.39583	8.81271e-14
-14.35	2.41667	5.60735e-14
-14.35	2.4375	3.55608e-14
-14.35	2.45833	2.24778e-14
-14.35	2.47917	1.41615e-14
-14.35	2.5	8.8927e-15
-14.35	2.52083	5.56586e-15
-14.35	2.54167	3.4722e-15
-14.35	2.5625	2.159e-15
-14.35	2.58333	1.33805e-15
-14.35	2.60417	8.26545e-16
-14.35	2.625	5.089e-16
-14.35	2.64583	3.12298e-16
-14.35	2.66667	1.91018e-16
-14.35	2.6875	1.16452e-16
-14.35	2.70833	7.07596e-17
-14.35	2.72917	4.28535e-17
-14.35	2.75	2.5867e-17
-14.35	2.77083	1.55619e-17
-14.35	2.79167	9.33117e-18
-14.35	2.8125	5.57648e-18
-14.35	2.83333	3.32149e-18
-14.35	2.85417	1.97175e-18
-14.35	2.875	1.16658e-18
-14.35	2.89583	6.87887e-19
-14.35	2.91667	4.04257e-19
-14.35	2.9375	2.36773e-19
-14.35	2.95833	1.3821e-19
-14.35	2.97917	8.04043e-20
-14.35	3	4.66171e-20
-14.35	3.02083	2.69363e-20
-14.35	3.04167	1.55115e-20
-14.35	3.0625	8.90205e-21
-14.35	3.08333	5.09152e-21
-14.35	3.10417	2.90217e-21
-14.35	3.125	1.64859e-21
-14.35	3.14583	9.33297e-22
-14.35	3.16667	5.2655e-22
-14.35	3.1875	2.96055e-22
-14.35	3.20833	1.65888e-22
-14.35	3.22917	9.26333e-23
-14.35	3.25	5.155e-23
-14.35	3.27083	2.85889e-23
-14.35	3.29167	1.58006e-23
-14.35	3.3125	8.7027e-24
-14.35	3.33333	4.77683e-24
-14.35	3.35417	2.61294e-24
-14.35	3.375	1.42437e-24
-14.35	3.39583	7.73784e-25
-14.35	3.41667	4.18907e-25
-14.35	3.4375	2.26005e-25
-14.35	3.45833	1.21512e-25
-14.35	3.47917	6.51056e-26
-14.35	3.5	3.47631e-26
-14.35	3.52083	1.84977e-26
-14.35	3.54167	9.80878e-27
-14.35	3.5625	5.18335e-27
-14.35	3.58333	2.72964e-27
-14.35	3.60417	1.4325e-27
-14.35	3.625	7.49176e-28
-14.35	3.64583	3.90453e-28
-14.35	3.66667	2.02792e-28
-14.35	3.6875	1.04961e-28
-14.35	3.70833	5.41378e-29
-14.35	3.72917	2.78272e-29
-14.35	3.75	1.42539e-29
-14.35	3.77083	7.27598e-30
-14.35	3.79167	3.70122e-30
-14.35	3.8125	1.87626e-30
-14.35	3.83333	9.47842e-31
-14.35	3.85417	4.7717e-31
-14.35	3.875	2.39389e-31
-14.35	3.89583	1.19682e-31
-14.35	3.91667	5.96278e-32
-14.35	3.9375	2.96048e-32
-14.35	3.95833	1.46477e-32
-14.35	3.97917	7.22219e-33
-14.35	4	3.54865e-33
-14.35	4.02083	1.73761e-33
-14.35	4.04167	8.47876e-34
-14.35	4.0625	4.12294e-34
-14.35	4.08333	1.99791e-34
-14.35	4.10417	9.64801e-35
-14.35	4.125	4.64294e-35
-14.35	4.14583	2.2266e-35
-14.35	4.16667	1.0641e-35
-14.35	4.1875	5.0678e-36
-14.35	4.20833	2.40518e-36
-14.35	4.22917	1.13755e-36
-14.35	4.25	5.36149e-37
-14.35	4.27083	2.51822e-37
-14.35	4.29167	1.17868e-37
-14.35	4.3125	5.49784e-38
-14.35	4.33333	2.55553e-38
-14.35	4.35417	1.18375e-38
-14.35	4.375	5.46432e-39
-14.35	4.39583	2.51365e-39
-14.35	4.41667	1.1523e-39
-14.35	4.4375	5.26403e-40
-14.35	4.45833	2.39643e-40
-14.35	4.47917	1.08719e-40
-14.35	4.5	4.91514e-41
-14.35	4.52083	2.21442e-41
-14.35	4.54167	9.94209e-42
-14.35	4.5625	4.44823e-42
-14.35	4.58333	1.9833e-42
-14.35	4.60417	8.81215e-43
-14.35	4.625	3.90182e-43
-14.35	4.64583	1.72165e-43
-14.35	4.66667	7.57029e-44
-14.35	4.6875	3.31721e-44
-14.35	4.70833	1.44852e-44
-14.35	4.72917	6.30327e-45
-14.35	4.75	2.73337e-45
-14.35	4.77083	1.1812e-45
-14.35	4.79167	5.0867e-46
-14.35	4.8125	2.18293e-46
-14.35	4.83333	9.33541e-47
-14.35	4.85417	3.97847e-47
-14.35	4.875	1.68962e-47
-14.35	4.89583	7.15074e-48
-14.35	4.91667	3.01579e-48
-14.35	4.9375	1.26748e-48
-14.35	4.95833	5.30844e-49
-14.35	4.97917	2.21555e-49
-14.35	5	9.21477e-50
-14.35	5.02083	3.81922e-50
-14.35	5.04167	1.57743e-50
-14.35	5.0625	6.49254e-51
-14.35	5.08333	2.66296e-51
-14.35	5.10417	1.08843e-51
-14.35	5.125	4.43324e-52
-14.35	5.14583	1.7994e-52
-14.35	5.16667	7.27813e-53
-14.35	5.1875	2.93357e-53
-14.35	5.20833	1.1783e-53
-14.35	5.22917	4.7163e-54
-14.35	5.25	1.88118e-54
-14.35	5.27083	7.47724e-55
-14.35	5.29167	2.96166e-55
-14.35	5.3125	1.169e-55
-14.35	5.33333	4.59803e-56
-14.35	5.35417	1.80224e-56
-14.35	5.375	7.0394e-57
-14.35	5.39583	2.73993e-57
-14.35	5.41667	1.06273e-57
-14.35	5.4375	4.10761e-58
-14.35	5.45833	1.5821e-58
-14.35	5.47917	6.07239e-59
-14.35	5.5	2.32254e-59
-14.35	5.52083	8.85212e-60
-14.35	5.54167	3.36209e-60
-14.35	5.5625	1.27248e-60
-14.35	5.58333	4.7992e-61
-14.35	5.60417	1.80371e-61
-14.35	5.625	6.75523e-62
-14.35	5.64583	2.52111e-62
-14.35	5.66667	9.37603e-63
-14.35	5.6875	3.47475e-63
-14.35	5.70833	1.28323e-63
-14.35	5.72917	4.72238e-64
-14.35	5.75	1.73178e-64
-14.35	5.77083	6.32849e-65
-14.35	5.79167	2.30453e-65
-14.35	5.8125	8.36257e-66
-14.35	5.83333	3.02392e-66
-14.35	5.85417	1.08962e-66
-14.35	5.875	3.91251e-67
-14.35	5.89583	1.39994e-67
-14.35	5.91667	4.99154e-68
-14.35	5.9375	1.77351e-68
-14.35	5.95833	6.27922e-69
-14.35	5.97917	2.21539e-69
-14.35	6	7.78874e-70
-14.3	0	0.000294978
-14.3	0.020833	0.00066192
-14.3	0.041667	0.00113309
-14.3	0.0625	0.00162123
-14.3	0.083333	0.00203819
-14.3	0.104167	0.00230902
-14.3	0.125	0.00240044
-14.3	0.145833	0.00233128
-14.3	0.166667	0.00217452
-14.3	0.1875	0.00204315
-14.3	0.208333	0.00203674
-14.3	0.229167	0.0021644
-14.3	0.25	0.00234686
-14.3	0.270833	0.00249528
-14.3	0.291667	0.00255993
-14.3	0.3125	0.00253422
-14.3	0.333333	0.00244234
-14.3	0.354167	0.00232242
-14.3	0.375	0.00220865
-14.3	0.395833	0.00211731
-14.3	0.416667	0.00204373
-14.3	0.4375	0.00197127
-14.3	0.458333	0.00188407
-14.3	0.479167	0.00177499
-14.3	0.5	0.00164689
-14.3	0.520833	0.00150986
-14.3	0.541667	0.00137701
-14.3	0.5625	0.00126036
-14.3	0.583333	0.00116746
-14.3	0.604167	0.00109965
-14.3	0.625	0.00105247
-14.3	0.645833	0.00101811
-14.3	0.666667	0.000988458
-14.3	0.6875	0.000957068
-14.3	0.708333	0.000919989
-14.3	0.729167	0.000875604
-14.3	0.75	0.000824089
-14.3	0.770833	0.000766782
-14.3	0.791667	0.000705624
-14.3	0.8125	0.000642705
-14.3	0.833333	0.000579963
-14.3	0.854167	0.000518999
-14.3	0.875	0.000461007
-14.3	0.895833	0.000406776
-14.3	0.916667	0.000356745
-14.3	0.9375	0.000311085
-14.3	0.958333	0.00026977
-14.3	0.979167	0.000232652
-14.3	1	0.000199511
-14.3	1.02083	0.000170092
-14.3	1.04167	0.000144128
-14.3	1.0625	0.000121352
-14.3	1.08333	0.000101499
-14.3	1.10417	8.43154e-05
-14.3	1.125	6.95511e-05
-14.3	1.14583	5.69649e-05
-14.3	1.16667	4.63232e-05
-14.3	1.1875	3.74016e-05
-14.3	1.20833	2.99866e-05
-14.3	1.22917	2.38774e-05
-14.3	1.25	1.88876e-05
-14.3	1.27083	1.4847e-05
-14.3	1.29167	1.16022e-05
-14.3	1.3125	9.01714e-06
-14.3	1.33333	6.97324e-06
-14.3	1.35417	5.36849e-06
-14.3	1.375	4.11657e-06
-14.3	1.39583	3.14546e-06
-14.3	1.41667	2.39591e-06
-14.3	1.4375	1.81983e-06
-14.3	1.45833	1.37867e-06
-14.3	1.47917	1.04184e-06
-14.3	1.5	7.85324e-07
-14.3	1.52083	5.90424e-07
-14.3	1.54167	4.42657e-07
-14.3	1.5625	3.30871e-07
-14.3	1.58333	2.46505e-07
-14.3	1.60417	1.83e-07
-14.3	1.625	1.35341e-07
-14.3	1.64583	9.96922e-08
-14.3	1.66667	7.31245e-08
-14.3	1.6875	5.34033e-08
-14.3	1.70833	3.88266e-08
-14.3	1.72917	2.81004e-08
-14.3	1.75	2.02442e-08
-14.3	1.77083	1.45174e-08
-14.3	1.79167	1.03629e-08
-14.3	1.8125	7.36363e-09
-14.3	1.83333	5.2089e-09
-14.3	1.85417	3.66832e-09
-14.3	1.875	2.57211e-09
-14.3	1.89583	1.79573e-09
-14.3	1.91667	1.24842e-09
-14.3	1.9375	8.64331e-10
-14.3	1.95833	5.95983e-10
-14.3	1.97917	4.09312e-10
-14.3	2	2.8001e-10
-14.3	2.02083	1.90819e-10
-14.3	2.04167	1.29547e-10
-14.3	2.0625	8.7622e-11
-14.3	2.08333	5.90479e-11
-14.3	2.10417	3.96481e-11
-14.3	2.125	2.65268e-11
-14.3	2.14583	1.76853e-11
-14.3	2.16667	1.17494e-11
-14.3	2.1875	7.77884e-12
-14.3	2.20833	5.13237e-12
-14.3	2.22917	3.37471e-12
-14.3	2.25	2.21147e-12
-14.3	2.27083	1.44431e-12
-14.3	2.29167	9.40113e-13
-14.3	2.3125	6.09888e-13
-14.3	2.33333	3.94344e-13
-14.3	2.35417	2.54134e-13
-14.3	2.375	1.63235e-13
-14.3	2.39583	1.04505e-13
-14.3	2.41667	6.66855e-14
-14.3	2.4375	4.24135e-14
-14.3	2.45833	2.68878e-14
-14.3	2.47917	1.69898e-14
-14.3	2.5	1.07005e-14
-14.3	2.52083	6.71744e-15
-14.3	2.54167	4.20329e-15
-14.3	2.5625	2.62156e-15
-14.3	2.58333	1.62972e-15
-14.3	2.60417	1.00984e-15
-14.3	2.625	6.237e-16
-14.3	2.64583	3.83955e-16
-14.3	2.66667	2.35594e-16
-14.3	2.6875	1.44088e-16
-14.3	2.70833	8.78349e-17
-14.3	2.72917	5.33679e-17
-14.3	2.75	3.23195e-17
-14.3	2.77083	1.95082e-17
-14.3	2.79167	1.17364e-17
-14.3	2.8125	7.03749e-18
-14.3	2.83333	4.2059e-18
-14.3	2.85417	2.50529e-18
-14.3	2.875	1.48735e-18
-14.3	2.89583	8.8007e-19
-14.3	2.91667	5.19005e-19
-14.3	2.9375	3.0505e-19
-14.3	2.95833	1.78696e-19
-14.3	2.97917	1.04328e-19
-14.3	3	6.07051e-20
-14.3	3.02083	3.52035e-20
-14.3	3.04167	2.03461e-20
-14.3	3.0625	1.17195e-20
-14.3	3.08333	6.72774e-21
-14.3	3.10417	3.84909e-21
-14.3	3.125	2.19469e-21
-14.3	3.14583	1.24714e-21
-14.3	3.16667	7.06285e-22
-14.3	3.1875	3.98629e-22
-14.3	3.20833	2.24223e-22
-14.3	3.22917	1.25693e-22
-14.3	3.25	7.022e-23
-14.3	3.27083	3.90958e-23
-14.3	3.29167	2.16928e-23
-14.3	3.3125	1.19955e-23
-14.3	3.33333	6.61056e-24
-14.3	3.35417	3.63054e-24
-14.3	3.375	1.9871e-24
-14.3	3.39583	1.08388e-24
-14.3	3.41667	5.89189e-25
-14.3	3.4375	3.19183e-25
-14.3	3.45833	1.72321e-25
-14.3	3.47917	9.27142e-26
-14.3	3.5	4.97124e-26
-14.3	3.52083	2.6564e-26
-14.3	3.54167	1.41459e-26
-14.3	3.5625	7.50722e-27
-14.3	3.58333	3.9704e-27
-14.3	3.60417	2.09266e-27
-14.3	3.625	1.09918e-27
-14.3	3.64583	5.75372e-28
-14.3	3.66667	3.00147e-28
-14.3	3.6875	1.56037e-28
-14.3	3.70833	8.084e-29
-14.3	3.72917	4.1738e-29
-14.3	3.75	2.14755e-29
-14.3	3.77083	1.10118e-29
-14.3	3.79167	5.62708e-30
-14.3	3.8125	2.86557e-30
-14.3	3.83333	1.45427e-30
-14.3	3.85417	7.35499e-31
-14.3	3.875	3.70702e-31
-14.3	3.89583	1.86197e-31
-14.3	3.91667	9.32019e-32
-14.3	3.9375	4.64924e-32
-14.3	3.95833	2.31123e-32
-14.3	3.97917	1.14501e-32
-14.3	4	5.653e-33
-14.3	4.02083	2.78133e-33
-14.3	4.04167	1.36374e-33
-14.3	4.0625	6.66368e-34
-14.3	4.08333	3.2449e-34
-14.3	4.10417	1.57468e-34
-14.3	4.125	7.61531e-35
-14.3	4.14583	3.67017e-35
-14.3	4.16667	1.76275e-35
-14.3	4.1875	8.43717e-36
-14.3	4.20833	4.02447e-36
-14.3	4.22917	1.91304e-36
-14.3	4.25	9.0624e-37
-14.3	4.27083	4.27825e-37
-14.3	4.29167	2.01277e-37
-14.3	4.3125	9.4368e-38
-14.3	4.33333	4.4092e-38
-14.3	4.35417	2.05305e-38
-14.3	4.375	9.52667e-39
-14.3	4.39583	4.40542e-39
-14.3	4.41667	2.03019e-39
-14.3	4.4375	9.32377e-40
-14.3	4.45833	4.26726e-40
-14.3	4.47917	1.9463e-40
-14.3	4.5	8.84654e-41
-14.3	4.52083	4.0072e-41
-14.3	4.54167	1.80889e-41
-14.3	4.5625	8.13738e-42
-14.3	4.58333	3.64805e-42
-14.3	4.60417	1.62982e-42
-14.3	4.625	7.25642e-43
-14.3	4.64583	3.21963e-43
-14.3	4.66667	1.42362e-43
-14.3	4.6875	6.27309e-44
-14.3	4.70833	2.75469e-44
-14.3	4.72917	1.20549e-44
-14.3	4.75	5.25725e-45
-14.3	4.77083	2.28483e-45
-14.3	4.79167	9.89578e-46
-14.3	4.8125	4.27117e-46
-14.3	4.83333	1.83715e-46
-14.3	4.85417	7.87486e-47
-14.3	4.875	3.36388e-47
-14.3	4.89583	1.43199e-47
-14.3	4.91667	6.07486e-48
-14.3	4.9375	2.56823e-48
-14.3	4.95833	1.082e-48
-14.3	4.97917	4.5428e-49
-14.3	5	1.90071e-49
-14.3	5.02083	7.92515e-50
-14.3	5.04167	3.29304e-50
-14.3	5.0625	1.36359e-50
-14.3	5.08333	5.62686e-51
-14.3	5.10417	2.31391e-51
-14.3	5.125	9.4825e-52
-14.3	5.14583	3.87254e-52
-14.3	5.16667	1.57603e-52
-14.3	5.1875	6.39187e-53
-14.3	5.20833	2.58337e-53
-14.3	5.22917	1.0405e-53
-14.3	5.25	4.17628e-54
-14.3	5.27083	1.67044e-54
-14.3	5.29167	6.65838e-55
-14.3	5.3125	2.64483e-55
-14.3	5.33333	1.04694e-55
-14.3	5.35417	4.12987e-56
-14.3	5.375	1.62347e-56
-14.3	5.39583	6.3598e-57
-14.3	5.41667	2.48276e-57
-14.3	5.4375	9.65867e-58
-14.3	5.45833	3.74447e-58
-14.3	5.47917	1.44662e-58
-14.3	5.5	5.56941e-59
-14.3	5.52083	2.13675e-59
-14.3	5.54167	8.16936e-60
-14.3	5.5625	3.11251e-60
-14.3	5.58333	1.18174e-60
-14.3	5.60417	4.4712e-61
-14.3	5.625	1.68583e-61
-14.3	5.64583	6.33418e-62
-14.3	5.66667	2.37168e-62
-14.3	5.6875	8.84927e-63
-14.3	5.70833	3.29038e-63
-14.3	5.72917	1.21919e-63
-14.3	5.75	4.50178e-64
-14.3	5.77083	1.65647e-64
-14.3	5.79167	6.07389e-65
-14.3	5.8125	2.2194e-65
-14.3	5.83333	8.08148e-66
-14.3	5.85417	2.93245e-66
-14.3	5.875	1.06036e-66
-14.3	5.89583	3.82088e-67
-14.3	5.91667	1.37201e-67
-14.3	5.9375	4.90945e-68
-14.3	5.95833	1.75062e-68
-14.3	5.97917	6.22066e-69
-14.3	6	2.20274e-69
-14.25	0	0.000294979
-14.25	0.020833	0.000661926
-14.25	0.041667	0.00113315
-14.25	0.0625	0.00162143
-14.25	0.083333	0.00203868
-14.25	0.104167	0.00230988
-14.25	0.125	0.0024017
-14.25	0.145833	0.00233285
-14.25	0.166667	0.00217623
-14.25	0.1875	0.00204494
-14.25	0.208333	0.00203884
-14.25	0.229167	0.0021673
-14.25	0.25	0.00235097
-14.25	0.270833	0.00250074
-14.25	0.291667	0.00256661
-14.25	0.3125	0.00254181
-14.25	0.333333	0.00245051
-14.25	0.354167	0.00233094
-14.25	0.375	0.00221752
-14.25	0.395833	0.0021267
-14.25	0.416667	0.00205384
-14.25	0.4375	0.00198218
-14.25	0.458333	0.00189566
-14.25	0.479167	0.00178699
-14.25	0.5	0.00165895
-14.25	0.520833	0.00152166
-14.25	0.541667	0.00138836
-14.25	0.5625	0.00127126
-14.25	0.583333	0.00117809
-14.25	0.604167	0.0011103
-14.25	0.625	0.00106343
-14.25	0.645833	0.00102962
-14.25	0.666667	0.00100063
-14.25	0.6875	0.000969875
-14.25	0.708333	0.000933317
-14.25	0.729167	0.000889267
-14.25	0.75	0.000837867
-14.25	0.770833	0.000780456
-14.25	0.791667	0.000718989
-14.25	0.8125	0.00065559
-14.25	0.833333	0.000592234
-14.25	0.854167	0.000530562
-14.25	0.875	0.000471801
-14.25	0.895833	0.000416771
-14.25	0.916667	0.000365936
-14.25	0.9375	0.000319479
-14.25	0.958333	0.00027739
-14.25	0.979167	0.000239526
-14.25	1	0.000205674
-14.25	1.02083	0.000175582
-14.25	1.04167	0.000148985
-14.25	1.0625	0.000125618
-14.25	1.08333	0.00010522
-14.25	1.10417	8.75346e-05
-14.25	1.125	7.23148e-05
-14.25	1.14583	5.93183e-05
-14.25	1.16667	4.8311e-05
-14.25	1.1875	3.9067e-05
-14.25	1.20833	3.13707e-05
-14.25	1.22917	2.50186e-05
-14.25	1.25	1.98214e-05
-14.25	1.27083	1.56056e-05
-14.25	1.29167	1.22141e-05
-14.25	1.3125	9.50769e-06
-14.25	1.33333	7.36418e-06
-14.25	1.35417	5.67842e-06
-14.25	1.375	4.36113e-06
-14.25	1.39583	3.33765e-06
-14.25	1.41667	2.54642e-06
-14.25	1.4375	1.93734e-06
-14.25	1.45833	1.47015e-06
-14.25	1.47917	1.11288e-06
-14.25	1.5	8.4036e-07
-14.25	1.52083	6.32947e-07
-14.25	1.54167	4.75421e-07
-14.25	1.5625	3.5604e-07
-14.25	1.58333	2.65775e-07
-14.25	1.60417	1.97701e-07
-14.25	1.625	1.46512e-07
-14.25	1.64583	1.08145e-07
-14.25	1.66667	7.94916e-08
-14.25	1.6875	5.81774e-08
-14.25	1.70833	4.23891e-08
-14.25	1.72917	3.07458e-08
-14.25	1.75	2.21989e-08
-14.25	1.77083	1.59545e-08
-14.25	1.79167	1.14143e-08
-14.25	1.8125	8.12912e-09
-14.25	1.83333	5.76349e-09
-14.25	1.85417	4.06821e-09
-14.25	1.875	2.85908e-09
-14.25	1.89583	2.00073e-09
-14.25	1.91667	1.3942e-09
-14.25	1.9375	9.67537e-10
-14.25	1.95833	6.68733e-10
-14.25	1.97917	4.60376e-10
-14.25	2	3.15704e-10
-14.25	2.02083	2.15667e-10
-14.25	2.04167	1.46775e-10
-14.25	2.0625	9.95201e-11
-14.25	2.08333	6.72332e-11
-14.25	2.10417	4.52577e-11
-14.25	2.125	3.03568e-11
-14.25	2.14583	2.02905e-11
-14.25	2.16667	1.3515e-11
-14.25	2.1875	8.97108e-12
-14.25	2.20833	5.93453e-12
-14.25	2.22917	3.9125e-12
-14.25	2.25	2.57074e-12
-14.25	2.27083	1.68347e-12
-14.25	2.29167	1.09877e-12
-14.25	2.3125	7.14772e-13
-14.25	2.33333	4.6344e-13
-14.25	2.35417	2.99496e-13
-14.25	2.375	1.92915e-13
-14.25	2.39583	1.23857e-13
-14.25	2.41667	7.92606e-14
-14.25	2.4375	5.05572e-14
-14.25	2.45833	3.21439e-14
-14.25	2.47917	2.03707e-14
-14.25	2.5	1.28679e-14
-14.25	2.52083	8.10224e-15
-14.25	2.54167	5.08508e-15
-14.25	2.5625	3.18116e-15
-14.25	2.58333	1.98368e-15
-14.25	2.60417	1.23296e-15
-14.25	2.625	7.63879e-16
-14.25	2.64583	4.71728e-16
-14.25	2.66667	2.90369e-16
-14.25	2.6875	1.78155e-16
-14.25	2.70833	1.08952e-16
-14.25	2.72917	6.64133e-17
-14.25	2.75	4.03514e-17
-14.25	2.77083	2.44366e-17
-14.25	2.79167	1.47503e-17
-14.25	2.8125	8.87432e-18
-14.25	2.83333	5.32158e-18
-14.25	2.85417	3.18064e-18
-14.25	2.875	1.89476e-18
-14.25	2.89583	1.12501e-18
-14.25	2.91667	6.65762e-19
-14.25	2.9375	3.9268e-19
-14.25	2.95833	2.30841e-19
-14.25	2.97917	1.35251e-19
-14.25	3	7.89801e-20
-14.25	3.02083	4.59666e-20
-14.25	3.04167	2.66632e-20
-14.25	3.0625	1.54144e-20
-14.25	3.08333	8.88142e-21
-14.25	3.10417	5.10009e-21
-14.25	3.125	2.91885e-21
-14.25	3.14583	1.66488e-21
-14.25	3.16667	9.46429e-22
-14.25	3.1875	5.36201e-22
-14.25	3.20833	3.02761e-22
-14.25	3.22917	1.70374e-22
-14.25	3.25	9.55516e-23
-14.25	3.27083	5.34074e-23
-14.25	3.29167	2.97504e-23
-14.25	3.3125	1.65163e-23
-14.25	3.33333	9.13812e-24
-14.25	3.35417	5.03881e-24
-14.25	3.375	2.769e-24
-14.25	3.39583	1.5165e-24
-14.25	3.41667	8.27727e-25
-14.25	3.4375	4.5025e-25
-14.25	3.45833	2.44086e-25
-14.25	3.47917	1.31872e-25
-14.25	3.5	7.10042e-26
-14.25	3.52083	3.8101e-26
-14.25	3.54167	2.03755e-26
-14.25	3.5625	1.08593e-26
-14.25	3.58333	5.76781e-27
-14.25	3.60417	3.0531e-27
-14.25	3.625	1.6106e-27
-14.25	3.64583	8.4675e-28
-14.25	3.66667	4.43649e-28
-14.25	3.6875	2.31655e-28
-14.25	3.70833	1.20548e-28
-14.25	3.72917	6.25166e-29
-14.25	3.75	3.23108e-29
-14.25	3.77083	1.66424e-29
-14.25	3.79167	8.54281e-30
-14.25	3.8125	4.3702e-30
-14.25	3.83333	2.22801e-30
-14.25	3.85417	1.13201e-30
-14.25	3.875	5.73189e-31
-14.25	3.89583	2.89242e-31
-14.25	3.91667	1.45459e-31
-14.25	3.9375	7.2901e-32
-14.25	3.95833	3.64118e-32
-14.25	3.97917	1.81245e-32
-14.25	4	8.99092e-33
-14.25	4.02083	4.44486e-33
-14.25	4.04167	2.18991e-33
-14.25	4.0625	1.07525e-33
-14.25	4.08333	5.26148e-34
-14.25	4.10417	2.56579e-34
-14.25	4.125	1.24695e-34
-14.25	4.14583	6.03935e-35
-14.25	4.16667	2.91506e-35
-14.25	4.1875	1.40223e-35
-14.25	4.20833	6.7221e-36
-14.25	4.22917	3.21148e-36
-14.25	4.25	1.52905e-36
-14.25	4.27083	7.25524e-37
-14.25	4.29167	3.43081e-37
-14.25	4.3125	1.6168e-37
-14.25	4.33333	7.59328e-38
-14.25	4.35417	3.554e-38
-14.25	4.375	1.65776e-38
-14.25	4.39583	7.70615e-39
-14.25	4.41667	3.57001e-39
-14.25	4.4375	1.64822e-39
-14.25	4.45833	7.58359e-40
-14.25	4.47917	3.47735e-40
-14.25	4.5	1.58905e-40
-14.25	4.52083	7.23667e-41
-14.25	4.54167	3.28439e-41
-14.25	4.5625	1.48554e-41
-14.25	4.58333	6.69619e-42
-14.25	4.60417	3.00805e-42
-14.25	4.625	1.34665e-42
-14.25	4.64583	6.00811e-43
-14.25	4.66667	2.67137e-43
-14.25	4.6875	1.1837e-43
-14.25	4.70833	5.22714e-44
-14.25	4.72917	2.30037e-44
-14.25	4.75	1.00889e-44
-14.25	4.77083	4.40964e-45
-14.25	4.79167	1.92076e-45
-14.25	4.8125	8.33786e-46
-14.25	4.83333	3.60701e-46
-14.25	4.85417	1.55508e-46
-14.25	4.875	6.68139e-47
-14.25	4.89583	2.86083e-47
-14.25	4.91667	1.22075e-47
-14.25	4.9375	5.19128e-48
-14.25	4.95833	2.20004e-48
-14.25	4.97917	9.2917e-49
-14.25	5	3.91083e-49
-14.25	5.02083	1.64041e-49
-14.25	5.04167	6.85716e-50
-14.25	5.0625	2.85656e-50
-14.25	5.08333	1.18591e-50
-14.25	5.10417	4.90645e-51
-14.25	5.125	2.02297e-51
-14.25	5.14583	8.31226e-52
-14.25	5.16667	3.40373e-52
-14.25	5.1875	1.38899e-52
-14.25	5.20833	5.64867e-53
-14.25	5.22917	2.28928e-53
-14.25	5.25	9.2461e-54
-14.25	5.27083	3.72154e-54
-14.25	5.29167	1.49276e-54
-14.25	5.3125	5.9671e-55
-14.25	5.33333	2.37706e-55
-14.25	5.35417	9.4367e-56
-14.25	5.375	3.73339e-56
-14.25	5.39583	1.47194e-56
-14.25	5.41667	5.78332e-57
-14.25	5.4375	2.26448e-57
-14.25	5.45833	8.83608e-58
-14.25	5.47917	3.436e-58
-14.25	5.5	1.33152e-58
-14.25	5.52083	5.14213e-59
-14.25	5.54167	1.97897e-59
-14.25	5.5625	7.58988e-60
-14.25	5.58333	2.90089e-60
-14.25	5.60417	1.10491e-60
-14.25	5.625	4.19391e-61
-14.25	5.64583	1.5864e-61
-14.25	5.66667	5.98003e-62
-14.25	5.6875	2.24643e-62
-14.25	5.70833	8.40969e-63
-14.25	5.72917	3.13736e-63
-14.25	5.75	1.1664e-63
-14.25	5.77083	4.32141e-64
-14.25	5.79167	1.59551e-64
-14.25	5.8125	5.87046e-65
-14.25	5.83333	2.15248e-65
-14.25	5.85417	7.86507e-66
-14.25	5.875	2.86392e-66
-14.25	5.89583	1.03924e-66
-14.25	5.91667	3.75806e-67
-14.25	5.9375	1.35428e-67
-14.25	5.95833	4.86346e-68
-14.25	5.97917	1.74051e-68
-14.25	6	6.2073e-69
-14.2	0	0.000294979
-14.2	0.020833	0.000661932
-14.2	0.041667	0.0011332
-14.2	0.0625	0.00162164
-14.2	0.083333	0.00203916
-14.2	0.104167	0.00231074
-14.2	0.125	0.00240296
-14.2	0.145833	0.0023344
-14.2	0.166667	0.00217793
-14.2	0.1875	0.00204672
-14.2	0.208333	0.00204093
-14.2	0.229167	0.0021702
-14.2	0.25	0.00235507
-14.2	0.270833	0.00250619
-14.2	0.291667	0.00257328
-14.2	0.3125	0.0025494
-14.2	0.333333	0.00245867
-14.2	0.354167	0.00233946
-14.2	0.375	0.00222639
-14.2	0.395833	0.00213609
-14.2	0.416667	0.00206397
-14.2	0.4375	0.00199311
-14.2	0.458333	0.00190729
-14.2	0.479167	0.00179903
-14.2	0.5	0.00167105
-14.2	0.520833	0.00153351
-14.2	0.541667	0.00139977
-14.2	0.5625	0.00128222
-14.2	0.583333	0.00118877
-14.2	0.604167	0.00112099
-14.2	0.625	0.00107445
-14.2	0.645833	0.00104122
-14.2	0.666667	0.00101289
-14.2	0.6875	0.000982805
-14.2	0.708333	0.000946789
-14.2	0.729167	0.000903094
-14.2	0.75	0.000851829
-14.2	0.770833	0.000794327
-14.2	0.791667	0.000732563
-14.2	0.8125	0.000668691
-14.2	0.833333	0.000604725
-14.2	0.854167	0.000542344
-14.2	0.875	0.000482813
-14.2	0.895833	0.000426979
-14.2	0.916667	0.000375332
-14.2	0.9375	0.000328072
-14.2	0.958333	0.000285199
-14.2	0.979167	0.00024658
-14.2	1	0.000212006
-14.2	1.02083	0.00018123
-14.2	1.04167	0.000153989
-14.2	1.0625	0.00013002
-14.2	1.08333	0.000109064
-14.2	1.10417	9.08659e-05
-14.2	1.125	7.51789e-05
-14.2	1.14583	6.17611e-05
-14.2	1.16667	5.03776e-05
-14.2	1.1875	4.08011e-05
-14.2	1.20833	3.28141e-05
-14.2	1.22917	2.62106e-05
-14.2	1.25	2.07984e-05
-14.2	1.27083	1.64004e-05
-14.2	1.29167	1.28564e-05
-14.2	1.3125	1.00233e-05
-14.2	1.33333	7.77575e-06
-14.2	1.35417	6.0052e-06
-14.2	1.375	4.6194e-06
-14.2	1.39583	3.54094e-06
-14.2	1.41667	2.70587e-06
-14.2	1.4375	2.06202e-06
-14.2	1.45833	1.56739e-06
-14.2	1.47917	1.18852e-06
-14.2	1.5	8.99051e-07
-14.2	1.52083	6.78375e-07
-14.2	1.54167	5.10488e-07
-14.2	1.5625	3.83029e-07
-14.2	1.58333	2.86479e-07
-14.2	1.60417	2.13527e-07
-14.2	1.625	1.58562e-07
-14.2	1.64583	1.17281e-07
-14.2	1.66667	8.63889e-08
-14.2	1.6875	6.33601e-08
-14.2	1.70833	4.62649e-08
-14.2	1.72917	3.36302e-08
-14.2	1.75	2.43349e-08
-14.2	1.77083	1.75286e-08
-14.2	1.79167	1.25685e-08
-14.2	1.8125	8.9713e-09
-14.2	1.83333	6.37504e-09
-14.2	1.85417	4.51017e-09
-14.2	1.875	3.17699e-09
-14.2	1.89583	2.22835e-09
-14.2	1.91667	1.55644e-09
-14.2	1.9375	1.08267e-09
-14.2	1.95833	7.50085e-10
-14.2	1.97917	5.17615e-10
-14.2	2	3.55809e-10
-14.2	2.02083	2.43654e-10
-14.2	2.04167	1.66227e-10
-14.2	2.0625	1.12987e-10
-14.2	2.08333	7.65211e-11
-14.2	2.10417	5.16389e-11
-14.2	2.125	3.47246e-11
-14.2	2.14583	2.32691e-11
-14.2	2.16667	1.55389e-11
-14.2	2.1875	1.03412e-11
-14.2	2.20833	6.85882e-12
-14.2	2.22917	4.5338e-12
-14.2	2.25	2.98691e-12
-14.2	2.27083	1.96126e-12
-14.2	2.29167	1.28355e-12
-14.2	2.3125	8.37257e-13
-14.2	2.33333	5.44354e-13
-14.2	2.35417	3.52765e-13
-14.2	2.375	2.27865e-13
-14.2	2.39583	1.4671e-13
-14.2	2.41667	9.41532e-14
-14.2	2.4375	6.02296e-14
-14.2	2.45833	3.84048e-14
-14.2	2.47917	2.44098e-14
-14.2	2.5	1.54649e-14
-14.2	2.52083	9.76642e-15
-14.2	2.54167	6.14795e-15
-14.2	2.5625	3.85774e-15
-14.2	2.58333	2.41292e-15
-14.2	2.60417	1.50438e-15
-14.2	2.625	9.3493e-16
-14.2	2.64583	5.79168e-16
-14.2	2.66667	3.57628e-16
-14.2	2.6875	2.20121e-16
-14.2	2.70833	1.35048e-16
-14.2	2.72917	8.25868e-17
-14.2	2.75	5.03417e-17
-14.2	2.77083	3.05869e-17
-14.2	2.79167	1.85239e-17
-14.2	2.8125	1.11818e-17
-14.2	2.83333	6.72787e-18
-14.2	2.85417	4.03479e-18
-14.2	2.875	2.4118e-18
-14.2	2.89583	1.43693e-18
-14.2	2.91667	8.53299e-19
-14.2	2.9375	5.05051e-19
-14.2	2.95833	2.97944e-19
-14.2	2.97917	1.75186e-19
-14.2	3	1.02665e-19
-14.2	3.02083	5.99661e-20
-14.2	3.04167	3.49096e-20
-14.2	3.0625	2.02553e-20
-14.2	3.08333	1.17135e-20
-14.2	3.10417	6.75124e-21
-14.2	3.125	3.8782e-21
-14.2	3.14583	2.22036e-21
-14.2	3.16667	1.26696e-21
-14.2	3.1875	7.20525e-22
-14.2	3.20833	4.08392e-22
-14.2	3.22917	2.307e-22
-14.2	3.25	1.29885e-22
-14.2	3.27083	7.28805e-23
-14.2	3.29167	4.0757e-23
-14.2	3.3125	2.27159e-23
-14.2	3.33333	1.26182e-23
-14.2	3.35417	6.98553e-24
-14.2	3.375	3.85422e-24
-14.2	3.39583	2.11939e-24
-14.2	3.41667	1.16149e-24
-14.2	3.4375	6.34392e-25
-14.2	3.45833	3.45327e-25
-14.2	3.47917	1.87343e-25
-14.2	3.5	1.01292e-25
-14.2	3.52083	5.45813e-26
-14.2	3.54167	2.93119e-26
-14.2	3.5625	1.56882e-26
-14.2	3.58333	8.36823e-27
-14.2	3.60417	4.44859e-27
-14.2	3.625	2.3569e-27
-14.2	3.64583	1.24448e-27
-14.2	3.66667	6.54884e-28
-14.2	3.6875	3.43454e-28
-14.2	3.70833	1.79515e-28
-14.2	3.72917	9.35102e-29
-14.2	3.75	4.85451e-29
-14.2	3.77083	2.51165e-29
-14.2	3.79167	1.29509e-29
-14.2	3.8125	6.65527e-30
-14.2	3.83333	3.40846e-30
-14.2	3.85417	1.73972e-30
-14.2	3.875	8.8496e-31
-14.2	3.89583	4.48637e-31
-14.2	3.91667	2.26669e-31
-14.2	3.9375	1.14134e-31
-14.2	3.95833	5.7275e-32
-14.2	3.97917	2.86444e-32
-14.2	4	1.42771e-32
-14.2	4.02083	7.09195e-33
-14.2	4.04167	3.51088e-33
-14.2	4.0625	1.73218e-33
-14.2	4.08333	8.51716e-34
-14.2	4.10417	4.17371e-34
-14.2	4.125	2.03833e-34
-14.2	4.14583	9.92093e-35
-14.2	4.16667	4.81233e-35
-14.2	4.1875	2.3264e-35
-14.2	4.20833	1.12082e-35
-14.2	4.22917	5.38167e-36
-14.2	4.25	2.57526e-36
-14.2	4.27083	1.22815e-36
-14.2	4.29167	5.8372e-37
-14.2	4.3125	2.76493e-37
-14.2	4.33333	1.30524e-37
-14.2	4.35417	6.14072e-38
-14.2	4.375	2.87921e-38
-14.2	4.39583	1.34541e-38
-14.2	4.41667	6.26555e-39
-14.2	4.4375	2.90796e-39
-14.2	4.45833	1.34507e-39
-14.2	4.47917	6.20045e-40
-14.2	4.5	2.84857e-40
-14.2	4.52083	1.30423e-40
-14.2	4.54167	5.95126e-41
-14.2	4.5625	2.70637e-41
-14.2	4.58333	1.22656e-41
-14.2	4.60417	5.54005e-42
-14.2	4.625	2.49381e-42
-14.2	4.64583	1.11876e-42
-14.2	4.66667	5.0019e-43
-14.2	4.6875	2.22872e-43
-14.2	4.70833	9.89691e-44
-14.2	4.72917	4.37993e-44
-14.2	4.75	1.93178e-44
-14.2	4.77083	8.49122e-45
-14.2	4.79167	3.71968e-45
-14.2	4.8125	1.62391e-45
-14.2	4.83333	7.0655e-46
-14.2	4.85417	3.06369e-46
-14.2	4.875	1.32394e-46
-14.2	4.89583	5.70179e-47
-14.2	4.91667	2.44724e-47
-14.2	4.9375	1.0468e-47
-14.2	4.95833	4.46241e-48
-14.2	4.97917	1.89582e-48
-14.2	5	8.02681e-49
-14.2	5.02083	3.38695e-49
-14.2	5.04167	1.42428e-49
-14.2	5.0625	5.96896e-50
-14.2	5.08333	2.493e-50
-14.2	5.10417	1.03768e-50
-14.2	5.125	4.3045e-51
-14.2	5.14583	1.7795e-51
-14.2	5.16667	7.33151e-52
-14.2	5.1875	3.01026e-52
-14.2	5.20833	1.23178e-52
-14.2	5.22917	5.02316e-53
-14.2	5.25	2.04144e-53
-14.2	5.27083	8.26824e-54
-14.2	5.29167	3.33737e-54
-14.2	5.3125	1.34249e-54
-14.2	5.33333	5.38184e-55
-14.2	5.35417	2.15013e-55
-14.2	5.375	8.5608e-56
-14.2	5.39583	3.39685e-56
-14.2	5.41667	1.34324e-56
-14.2	5.4375	5.29347e-57
-14.2	5.45833	2.07894e-57
-14.2	5.47917	8.13681e-58
-14.2	5.5	3.1738e-58
-14.2	5.52083	1.23372e-58
-14.2	5.54167	4.77929e-59
-14.2	5.5625	1.84511e-59
-14.2	5.58333	7.09888e-60
-14.2	5.60417	2.72188e-60
-14.2	5.625	1.04006e-60
-14.2	5.64583	3.96056e-61
-14.2	5.66667	1.50302e-61
-14.2	5.6875	5.68434e-62
-14.2	5.70833	2.14242e-62
-14.2	5.72917	8.04707e-63
-14.2	5.75	3.01217e-63
-14.2	5.77083	1.12364e-63
-14.2	5.79167	4.17719e-64
-14.2	5.8125	1.54756e-64
-14.2	5.83333	5.71369e-65
-14.2	5.85417	2.10229e-65
-14.2	5.875	7.7086e-66
-14.2	5.89583	2.81685e-66
-14.2	5.91667	1.02579e-66
-14.2	5.9375	3.72269e-67
-14.2	5.95833	1.34636e-67
-14.2	5.97917	4.85256e-68
-14.2	6	1.74295e-68
-14.15	0	0.000294979
-14.15	0.020833	0.000661938
-14.15	0.041667	0.00113326
-14.15	0.0625	0.00162184
-14.15	0.083333	0.00203964
-14.15	0.104167	0.0023116
-14.15	0.125	0.00240421
-14.15	0.145833	0.00233596
-14.15	0.166667	0.00217962
-14.15	0.1875	0.00204849
-14.15	0.208333	0.00204302
-14.15	0.229167	0.00217308
-14.15	0.25	0.00235917
-14.15	0.270833	0.00251164
-14.15	0.291667	0.00257995
-14.15	0.3125	0.00255699
-14.15	0.333333	0.00246684
-14.15	0.354167	0.00234799
-14.15	0.375	0.00223526
-14.15	0.395833	0.00214549
-14.15	0.416667	0.0020741
-14.15	0.4375	0.00200407
-14.15	0.458333	0.00191895
-14.15	0.479167	0.00181111
-14.15	0.5	0.0016832
-14.15	0.520833	0.00154541
-14.15	0.541667	0.00141123
-14.15	0.5625	0.00129323
-14.15	0.583333	0.00119951
-14.15	0.604167	0.00113175
-14.15	0.625	0.00108554
-14.15	0.645833	0.00105289
-14.15	0.666667	0.00102526
-14.15	0.6875	0.000995857
-14.15	0.708333	0.000960405
-14.15	0.729167	0.000917086
-14.15	0.75	0.000865975
-14.15	0.770833	0.000808398
-14.15	0.791667	0.000746348
-14.15	0.8125	0.000682011
-14.15	0.833333	0.000617438
-14.15	0.854167	0.000554349
-14.15	0.875	0.000494044
-14.15	0.895833	0.000437403
-14.15	0.916667	0.000384937
-14.15	0.9375	0.000336866
-14.15	0.958333	0.0002932
-14.15	0.979167	0.000253817
-14.15	1	0.000218511
-14.15	1.02083	0.00018704
-14.15	1.04167	0.000159144
-14.15	1.0625	0.000134561
-14.15	1.08333	0.000113035
-14.15	1.10417	9.43127e-05
-14.15	1.125	7.81469e-05
-14.15	1.14583	6.42964e-05
-14.15	1.16667	5.25256e-05
-14.15	1.1875	4.26064e-05
-14.15	1.20833	3.43191e-05
-14.15	1.22917	2.74555e-05
-14.15	1.25	2.18203e-05
-14.15	1.27083	1.72331e-05
-14.15	1.29167	1.35303e-05
-14.15	1.3125	1.05652e-05
-14.15	1.33333	8.20896e-06
-14.15	1.35417	6.34971e-06
-14.15	1.375	4.89209e-06
-14.15	1.39583	3.75592e-06
-14.15	1.41667	2.87476e-06
-14.15	1.4375	2.1943e-06
-14.15	1.45833	1.67071e-06
-14.15	1.47917	1.26903e-06
-14.15	1.5	9.61628e-07
-14.15	1.52083	7.26895e-07
-14.15	1.54167	5.48011e-07
-14.15	1.5625	4.11962e-07
-14.15	1.58333	3.08718e-07
-14.15	1.60417	2.3056e-07
-14.15	1.625	1.71557e-07
-14.15	1.64583	1.27155e-07
-14.15	1.66667	9.38585e-08
-14.15	1.6875	6.89849e-08
-14.15	1.70833	5.04804e-08
-14.15	1.72917	3.67743e-08
-14.15	1.75	2.66684e-08
-14.15	1.77083	1.92519e-08
-14.15	1.79167	1.3835e-08
-14.15	1.8125	9.89754e-09
-14.15	1.83333	7.04916e-09
-14.15	1.85417	4.99847e-09
-14.15	1.875	3.52904e-09
-14.15	1.89583	2.48101e-09
-14.15	1.91667	1.73695e-09
-14.15	1.9375	1.21107e-09
-14.15	1.95833	8.41021e-10
-14.15	1.97917	5.81749e-10
-14.15	2	4.00854e-10
-14.15	2.02083	2.75164e-10
-14.15	2.04167	1.88181e-10
-14.15	2.0625	1.28224e-10
-14.15	2.08333	8.70555e-11
-14.15	2.10417	5.88946e-11
-14.15	2.125	3.97035e-11
-14.15	2.14583	2.66731e-11
-14.15	2.16667	1.78577e-11
-14.15	2.1875	1.19151e-11
-14.15	2.20833	7.92332e-12
-14.15	2.22917	5.25124e-12
-14.15	2.25	3.46874e-12
-14.15	2.27083	2.28374e-12
-14.15	2.29167	1.49863e-12
-14.15	2.3125	9.80221e-13
-14.15	2.33333	6.39056e-13
-14.15	2.35417	4.15284e-13
-14.15	2.375	2.68998e-13
-14.15	2.39583	1.73682e-13
-14.15	2.41667	1.1178e-13
-14.15	2.4375	7.17108e-14
-14.15	2.45833	4.5858e-14
-14.15	2.47917	2.9232e-14
-14.15	2.5	1.85746e-14
-14.15	2.52083	1.17651e-14
-14.15	2.54167	7.42828e-15
-14.15	2.5625	4.6752e-15
-14.15	2.58333	2.93312e-15
-14.15	2.60417	1.83432e-15
-14.15	2.625	1.14351e-15
-14.15	2.64583	7.10587e-16
-14.15	2.66667	4.40159e-16
-14.15	2.6875	2.71777e-16
-14.15	2.70833	1.67273e-16
-14.15	2.72917	1.02624e-16
-14.15	2.75	6.27586e-17
-14.15	2.77083	3.82561e-17
-14.15	2.79167	2.32449e-17
-14.15	2.8125	1.40784e-17
-14.15	2.83333	8.49903e-18
-14.15	2.85417	5.1142e-18
-14.15	2.875	3.06742e-18
-14.15	2.89583	1.83381e-18
-14.15	2.91667	1.09274e-18
-14.15	2.9375	6.49024e-19
-14.15	2.95833	3.8422e-19
-14.15	2.97917	2.26712e-19
-14.15	3	1.33334e-19
-14.15	3.02083	7.81585e-20
-14.15	3.04167	4.56645e-20
-14.15	3.0625	2.65918e-20
-14.15	3.08333	1.5434e-20
-14.15	3.10417	8.9284e-21
-14.15	3.125	5.14787e-21
-14.15	3.14583	2.95828e-21
-14.15	3.16667	1.69437e-21
-14.15	3.1875	9.67237e-22
-14.15	3.20833	5.50315e-22
-14.15	3.22917	3.12064e-22
-14.15	3.25	1.76371e-22
-14.15	3.27083	9.93483e-23
-14.15	3.29167	5.57756e-23
-14.15	3.3125	3.12088e-23
-14.15	3.33333	1.74043e-23
-14.15	3.35417	9.67354e-24
-14.15	3.375	5.3587e-24
-14.15	3.39583	2.95855e-24
-14.15	3.41667	1.62796e-24
-14.15	3.4375	8.92795e-25
-14.15	3.45833	4.87982e-25
-14.15	3.47917	2.65827e-25
-14.15	3.5	1.44323e-25
-14.15	3.52083	7.80938e-26
-14.15	3.54167	4.21151e-26
-14.15	3.5625	2.2636e-26
-14.15	3.58333	1.21256e-26
-14.15	3.60417	6.47358e-27
-14.15	3.625	3.44451e-27
-14.15	3.64583	1.82662e-27
-14.15	3.66667	9.65405e-28
-14.15	3.6875	5.08521e-28
-14.15	3.70833	2.6696e-28
-14.15	3.72917	1.39676e-28
-14.15	3.75	7.28344e-29
-14.15	3.77083	3.78519e-29
-14.15	3.79167	1.96054e-29
-14.15	3.8125	1.01205e-29
-14.15	3.83333	5.20674e-30
-14.15	3.85417	2.66972e-30
-14.15	3.875	1.36427e-30
-14.15	3.89583	6.94824e-31
-14.15	3.91667	3.52683e-31
-14.15	3.9375	1.78415e-31
-14.15	3.95833	8.99524e-32
-14.15	3.97917	4.51992e-32
-14.15	4	2.26352e-32
-14.15	4.02083	1.12973e-32
-14.15	4.04167	5.61956e-33
-14.15	4.0625	2.7859e-33
-14.15	4.08333	1.37646e-33
-14.15	4.10417	6.77794e-34
-14.15	4.125	3.32635e-34
-14.15	4.14583	1.62695e-34
-14.15	4.16667	7.93077e-35
-14.15	4.1875	3.85295e-35
-14.15	4.20833	1.86555e-35
-14.15	4.22917	9.00235e-36
-14.15	4.25	4.32953e-36
-14.15	4.27083	2.07521e-36
-14.15	4.29167	9.91331e-37
-14.15	4.3125	4.71966e-37
-14.15	4.33333	2.23944e-37
-14.15	4.35417	1.05902e-37
-14.15	4.375	4.99117e-38
-14.15	4.39583	2.34443e-38
-14.15	4.41667	1.09751e-38
-14.15	4.4375	5.12051e-39
-14.15	4.45833	2.38098e-39
-14.15	4.47917	1.1034e-39
-14.15	4.5	5.09617e-40
-14.15	4.52083	2.3458e-40
-14.15	4.54167	1.07615e-40
-14.15	4.5625	4.92028e-41
-14.15	4.58333	2.24203e-41
-14.15	4.60417	1.01819e-41
-14.15	4.625	4.6084e-42
-14.15	4.64583	2.07877e-42
-14.15	4.66667	9.34536e-43
-14.15	4.6875	4.18717e-43
-14.15	4.70833	1.86973e-43
-14.15	4.72917	8.3209e-44
-14.15	4.75	3.69059e-44
-14.15	4.77083	1.63138e-44
-14.15	4.79167	7.18699e-45
-14.15	4.8125	3.15553e-45
-14.15	4.83333	1.3808e-45
-14.15	4.85417	6.0217e-46
-14.15	4.875	2.61723e-46
-14.15	4.89583	1.13369e-46
-14.15	4.91667	4.8942e-47
-14.15	4.9375	2.10571e-47
-14.15	4.95833	9.02916e-48
-14.15	4.97917	3.85857e-48
-14.15	5	1.64338e-48
-14.15	5.02083	6.97552e-49
-14.15	5.04167	2.95085e-49
-14.15	5.0625	1.24408e-49
-14.15	5.08333	5.22728e-50
-14.15	5.10417	2.18894e-50
-14.15	5.125	9.13525e-51
-14.15	5.14583	3.79958e-51
-14.15	5.16667	1.57499e-51
-14.15	5.1875	6.50653e-52
-14.15	5.20833	2.67885e-52
-14.15	5.22917	1.09919e-52
-14.15	5.25	4.49495e-53
-14.15	5.27083	1.83191e-53
-14.15	5.29167	7.44059e-54
-14.15	5.3125	3.01188e-54
-14.15	5.33333	1.21505e-54
-14.15	5.35417	4.88509e-55
-14.15	5.375	1.95739e-55
-14.15	5.39583	7.81639e-56
-14.15	5.41667	3.11071e-56
-14.15	5.4375	1.23377e-56
-14.15	5.45833	4.8768e-57
-14.15	5.47917	1.92114e-57
-14.15	5.5	7.54229e-58
-14.15	5.52083	2.95101e-58
-14.15	5.54167	1.15069e-58
-14.15	5.5625	4.47168e-59
-14.15	5.58333	1.73182e-59
-14.15	5.60417	6.68429e-60
-14.15	5.625	2.57116e-60
-14.15	5.64583	9.85649e-61
-14.15	5.66667	3.76561e-61
-14.15	5.6875	1.43373e-61
-14.15	5.70833	5.44028e-62
-14.15	5.72917	2.05728e-62
-14.15	5.75	7.75322e-63
-14.15	5.77083	2.912e-63
-14.15	5.79167	1.08998e-63
-14.15	5.8125	4.06594e-64
-14.15	5.83333	1.51155e-64
-14.15	5.85417	5.60017e-65
-14.15	5.875	2.06775e-65
-14.15	5.89583	7.60868e-66
-14.15	5.91667	2.79022e-66
-14.15	5.9375	1.01972e-66
-14.15	5.95833	3.71401e-67
-14.15	5.97917	1.34809e-67
-14.15	6	4.87653e-68
-14.1	0	0.000294979
-14.1	0.020833	0.000661944
-14.1	0.041667	0.00113331
-14.1	0.0625	0.00162204
-14.1	0.083333	0.00204012
-14.1	0.104167	0.00231246
-14.1	0.125	0.00240546
-14.1	0.145833	0.00233751
-14.1	0.166667	0.00218132
-14.1	0.1875	0.00205026
-14.1	0.208333	0.0020451
-14.1	0.229167	0.00217596
-14.1	0.25	0.00236325
-14.1	0.270833	0.00251708
-14.1	0.291667	0.00258662
-14.1	0.3125	0.00256458
-14.1	0.333333	0.002475
-14.1	0.354167	0.00235651
-14.1	0.375	0.00224414
-14.1	0.395833	0.0021549
-14.1	0.416667	0.00208425
-14.1	0.4375	0.00201505
-14.1	0.458333	0.00193064
-14.1	0.479167	0.00182323
-14.1	0.5	0.0016954
-14.1	0.520833	0.00155736
-14.1	0.541667	0.00142275
-14.1	0.5625	0.00130429
-14.1	0.583333	0.0012103
-14.1	0.604167	0.00114256
-14.1	0.625	0.0010967
-14.1	0.645833	0.00106464
-14.1	0.666667	0.00103773
-14.1	0.6875	0.00100903
-14.1	0.708333	0.000974167
-14.1	0.729167	0.000931245
-14.1	0.75	0.000880306
-14.1	0.770833	0.000822671
-14.1	0.791667	0.000760346
-14.1	0.8125	0.000695551
-14.1	0.833333	0.000630375
-14.1	0.854167	0.000566579
-14.1	0.875	0.000505499
-14.1	0.895833	0.000448046
-14.1	0.916667	0.000394756
-14.1	0.9375	0.000345865
-14.1	0.958333	0.000301399
-14.1	0.979167	0.000261241
-14.1	1	0.000225193
-14.1	1.02083	0.000193016
-14.1	1.04167	0.000164453
-14.1	1.0625	0.000139246
-14.1	1.08333	0.000117138
-14.1	1.10417	9.78785e-05
-14.1	1.125	8.1222e-05
-14.1	1.14583	6.69271e-05
-14.1	1.16667	5.47581e-05
-14.1	1.1875	4.44855e-05
-14.1	1.20833	3.58882e-05
-14.1	1.22917	2.87555e-05
-14.1	1.25	2.2889e-05
-14.1	1.27083	1.81054e-05
-14.1	1.29167	1.42373e-05
-14.1	1.3125	1.11346e-05
-14.1	1.33333	8.66486e-06
-14.1	1.35417	6.71282e-06
-14.1	1.375	5.17996e-06
-14.1	1.39583	3.98322e-06
-14.1	1.41667	3.0536e-06
-14.1	1.4375	2.33459e-06
-14.1	1.45833	1.78047e-06
-14.1	1.47917	1.35469e-06
-14.1	1.5	1.02833e-06
-14.1	1.52083	7.78707e-07
-14.1	1.54167	5.88151e-07
-14.1	1.5625	4.42972e-07
-14.1	1.58333	3.32599e-07
-14.1	1.60417	2.48887e-07
-14.1	1.625	1.85568e-07
-14.1	1.64583	1.37823e-07
-14.1	1.66667	1.01945e-07
-14.1	1.6875	7.50875e-08
-14.1	1.70833	5.5064e-08
-14.1	1.72917	4.02003e-08
-14.1	1.75	2.92168e-08
-14.1	1.77083	2.11382e-08
-14.1	1.79167	1.52244e-08
-14.1	1.8125	1.09159e-08
-14.1	1.83333	7.792e-09
-14.1	1.85417	5.53777e-09
-14.1	1.875	3.91875e-09
-14.1	1.89583	2.76134e-09
-14.1	1.91667	1.9377e-09
-14.1	1.9375	1.3542e-09
-14.1	1.95833	9.42632e-10
-14.1	1.97917	6.53582e-10
-14.1	2	4.51428e-10
-14.1	2.02083	3.10626e-10
-14.1	2.04167	2.1295e-10
-14.1	2.0625	1.45456e-10
-14.1	2.08333	9.89985e-11
-14.1	2.10417	6.7141e-11
-14.1	2.125	4.53763e-11
-14.1	2.14583	3.05613e-11
-14.1	2.16667	2.05131e-11
-14.1	2.1875	1.37222e-11
-14.1	2.20833	9.1487e-12
-14.1	2.22917	6.07927e-12
-14.1	2.25	4.02632e-12
-14.1	2.27083	2.65792e-12
-14.1	2.29167	1.74887e-12
-14.1	2.3125	1.147e-12
-14.1	2.33333	7.49835e-13
-14.1	2.35417	4.88619e-13
-14.1	2.375	3.17383e-13
-14.1	2.39583	2.05498e-13
-14.1	2.41667	1.32632e-13
-14.1	2.4375	8.5331e-14
-14.1	2.45833	5.47253e-14
-14.1	2.47917	3.49859e-14
-14.1	2.5	2.22959e-14
-14.1	2.52083	1.41639e-14
-14.1	2.54167	8.96956e-15
-14.1	2.5625	5.66222e-15
-14.1	2.58333	3.56313e-15
-14.1	2.60417	2.23514e-15
-14.1	2.625	1.39767e-15
-14.1	2.64583	8.71227e-16
-14.1	2.66667	5.41356e-16
-14.1	2.6875	3.35318e-16
-14.1	2.70833	2.07039e-16
-14.1	2.72917	1.27428e-16
-14.1	2.75	7.81798e-17
-14.1	2.77083	4.7812e-17
-14.1	2.79167	2.91468e-17
-14.1	2.8125	1.77113e-17
-14.1	2.83333	1.07279e-17
-14.1	2.85417	6.47715e-18
-14.1	2.875	3.89808e-18
-14.1	2.89583	2.33837e-18
-14.1	2.91667	1.3982e-18
-14.1	2.9375	8.33326e-19
-14.1	2.95833	4.9505e-19
-14.1	2.97917	2.93135e-19
-14.1	3	1.7301e-19
-14.1	3.02083	1.01778e-19
-14.1	3.04167	5.96781e-20
-14.1	3.0625	3.48781e-20
-14.1	3.08333	2.03172e-20
-14.1	3.10417	1.17964e-20
-14.1	3.125	6.82659e-21
-14.1	3.14583	3.93757e-21
-14.1	3.16667	2.26371e-21
-14.1	3.1875	1.29712e-21
-14.1	3.20833	7.40801e-22
-14.1	3.22917	4.21685e-22
-14.1	3.25	2.39242e-22
-14.1	3.27083	1.35285e-22
-14.1	3.29167	7.62465e-23
-14.1	3.3125	4.28302e-23
-14.1	3.33333	2.39795e-23
-14.1	3.35417	1.33809e-23
-14.1	3.375	7.44201e-24
-14.1	3.39583	4.12525e-24
-14.1	3.41667	2.27912e-24
-14.1	3.4375	1.25498e-24
-14.1	3.45833	6.8875e-25
-14.1	3.47917	3.76738e-25
-14.1	3.5	2.05386e-25
-14.1	3.52083	1.11598e-25
-14.1	3.54167	6.04353e-26
-14.1	3.5625	3.26196e-26
-14.1	3.58333	1.75476e-26
-14.1	3.60417	9.4082e-27
-14.1	3.625	5.02743e-27
-14.1	3.64583	2.67754e-27
-14.1	3.66667	1.42126e-27
-14.1	3.6875	7.51906e-28
-14.1	3.70833	3.96461e-28
-14.1	3.72917	2.08347e-28
-14.1	3.75	1.09124e-28
-14.1	3.77083	5.69645e-29
-14.1	3.79167	2.9637e-29
-14.1	3.8125	1.53678e-29
-14.1	3.83333	7.94216e-30
-14.1	3.85417	4.09083e-30
-14.1	3.875	2.10006e-30
-14.1	3.89583	1.07448e-30
-14.1	3.91667	5.47917e-31
-14.1	3.9375	2.78468e-31
-14.1	3.95833	1.41054e-31
-14.1	3.97917	7.12097e-32
-14.1	4	3.58295e-32
-14.1	4.02083	1.79676e-32
-14.1	4.04167	8.98015e-33
-14.1	4.0625	4.47327e-33
-14.1	4.08333	2.22081e-33
-14.1	4.10417	1.09887e-33
-14.1	4.125	5.4191e-34
-14.1	4.14583	2.66351e-34
-14.1	4.16667	1.30475e-34
-14.1	4.1875	6.3701e-35
-14.1	4.20833	3.09965e-35
-14.1	4.22917	1.50323e-35
-14.1	4.25	7.26579e-36
-14.1	4.27083	3.50016e-36
-14.1	4.29167	1.6805e-36
-14.1	4.3125	8.04147e-37
-14.1	4.33333	3.83512e-37
-14.1	4.35417	1.82293e-37
-14.1	4.375	8.63584e-38
-14.1	4.39583	4.07743e-38
-14.1	4.41667	1.91873e-38
-14.1	4.4375	8.99889e-39
-14.1	4.45833	4.20638e-39
-14.1	4.47917	1.95963e-39
-14.1	4.5	9.09885e-40
-14.1	4.52083	4.2106e-40
-14.1	4.54167	1.94199e-40
-14.1	4.5625	8.9268e-41
-14.1	4.58333	4.08969e-41
-14.1	4.60417	1.86737e-41
-14.1	4.625	8.49795e-42
-14.1	4.64583	3.85428e-42
-14.1	4.66667	1.74228e-42
-14.1	4.6875	7.84941e-43
-14.1	4.70833	3.52453e-43
-14.1	4.72917	1.57728e-43
-14.1	4.75	7.03495e-44
-14.1	4.77083	3.12721e-44
-14.1	4.79167	1.38547e-44
-14.1	4.8125	6.1176e-45
-14.1	4.83333	2.6922e-45
-14.1	4.85417	1.1808e-45
-14.1	4.875	5.16167e-46
-14.1	4.89583	2.24877e-46
-14.1	4.91667	9.76435e-47
-14.1	4.9375	4.22555e-47
-14.1	4.95833	1.82249e-47
-14.1	4.97917	7.83407e-48
-14.1	5	3.35623e-48
-14.1	5.02083	1.43303e-48
-14.1	5.04167	6.09821e-49
-14.1	5.0625	2.58635e-49
-14.1	5.08333	1.09324e-49
-14.1	5.10417	4.60553e-50
-14.1	5.125	1.93368e-50
-14.1	5.14583	8.09149e-51
-14.1	5.16667	3.37451e-51
-14.1	5.1875	1.40259e-51
-14.1	5.20833	5.8102e-52
-14.1	5.22917	2.39877e-52
-14.1	5.25	9.87011e-53
-14.1	5.27083	4.04756e-53
-14.1	5.29167	1.65425e-53
-14.1	5.3125	6.73822e-54
-14.1	5.33333	2.73543e-54
-14.1	5.35417	1.10673e-54
-14.1	5.375	4.46264e-55
-14.1	5.39583	1.7934e-55
-14.1	5.41667	7.18288e-56
-14.1	5.4375	2.86717e-56
-14.1	5.45833	1.14062e-56
-14.1	5.47917	4.52235e-57
-14.1	5.5	1.78698e-57
[truncated: 247,987+ more rows]

[truncated: 12 more sheets: Fig.3k, Fig.3l, Fig. 4a, Fig. 4b, Fig.4d, Fig.4e, Fig.4f, Fig.5a, Fig.5b, Fig.5d, Fig.5e, Fig.5f]
